# Supplementary material for: Beyond the Big Five: Investigating Myostatin Structure, Polymorphism and Expression in Camelus dromedarius
Source: Front Genet. 2019 Jun 7;10:502. doi: 10.3389/fgene.2019.00502 (PMC6566074; doi:10.3389/fgene.2019.00502)
Supplement: TABLE S1 — Sequence accession numbers (left panel) and links to the webpages of databases and softwares (right panel) considered in this study. [file Table_1.xlsx]

## Sheet: Foglio 1
	GENUS	SPECIES	ACCESSION NUMBER			DATABASE/SOFTWARE	URL
	Camelus	ferus	AGVR01040332			ClustalOmega	https://www.ebi.ac.uk/Tools/msa/clustalo/
	Camelus	dromedarius	XM_010991955			SignalP 4.1	http://www.cbs.dtu.dk/services/SignalP/
	Camelus	dromedarius	JDVD01004726.1			Combined Signal Peptide Predictor (CoSiDe)	http://sigpep.services.came.sbg.ac.at/coside.html
	Camelus	dromedarius	LSZX01094446.1			Signal-3L 2.0.	http://www.csbio.sjtu.edu.cn/bioinf/Signal-3L/
	Homo	sapiens	5ntu.pdb (CrystalStructure)			ClustalW	https://www.genome.jp/tools-bin/clustalw
	Camelus	dromedarius	XP_010990257			SPDBV	https://spdbv.vital-it.ch/
	Vicugna	pacos	XP_006210045			UCSF Chimera	https://www.cgl.ucsf.edu/chimera/
	Camelus	bactrianus	XP_010958338			WHATIF	https://swift.cmbi.umcn.nl/whatif/
	Camelus	ferus	XP_006189285			PyMOL	https://pymol.org/2/
	Homo	sapiens	ABI48419			MEGA5	https://www.megasoftware.net/
	Bos	taurus	NP_001001525			Jalview	http://www.jalview.org/
	Bubalus	bubalis	NP_001277896			POPOOLATION v1.2.2	https://sourceforge.net/p/popoolation/wiki/Main/
	Bos	mutus	XP_005907489			BWA v0.6.2	http://bio-bwa.sourceforge.net/
	Bison	bison	XP_010861205			GATK	https://software.broadinstitute.org/gatk/
	Bos	indicus	XP_019825045			SAMTOOLS v1.1	http://samtools.sourceforge.net/
	Sus	scrofa	NP_999600			ANGSD v0.563	http://www.popgen.dk/angsd/index.php/ANGSD
	Physeter	catodon	XP_007104504			VCFTOOLS v0.1.12b	http://vcftools.sourceforge.net/
	Balaenoptera	acutorostrata	XP_007171534			BLAST	https://blast.ncbi.nlm.nih.gov/Blast.cgi
	Felis	catus	XP_003991021			STRUCTURE v. 2.2	https://web.stanford.edu/group/pritchardlab/structure.html
	Panthera	pardus	XP_019317683			Human Splicing Finder Version 3.0.2	http://www.umd.be/HSF3/index.html
	Miniopterus	natalensis	XP_016070995			TFBIND	http://tfbind.hgc.jp
	Orcinus	orca	XP_004276982			UCSC GENOME BROWSER	http://genome-euro.ucsc.edu/index.html
	Desmodus	rotundus	XP_024420048			UNIPROT	https://www.uniprot.org/uniprot/
	Callorhinus	ursinus	XP_025743187
	Rousettus	aegyptiacus	XP_016002878
	Microcebus	murinus	XP_012632327
	Condylura	cristata	XP_004674495
	Phyllostomus	discolor	XP_028365503
	Ceratotherium	simum	XP_004426790
	Hipposideros	armiger	XP_019482023
	Neomonachus	schauinslandi	XP_021558792
	Ailuropoda	melanoleuca	XP_002918707
	Odobenus	rosmarus	XP_004392460
	Balearica	regulorum	XP_010309399
	Nipponia	nippon	XP_009465237
	Calypte	anna	XP_008495173
	Gavia	stellata	XP_009808681
	Cariama	cristata	XP_009701031
	Dromaius	novaehollandiae	XP_025953574
	Fulmarus	glacialis	XP_009576651
	Anas	platyrhynchos	XP_005011469
	Apteryx	australis	XP_013807627
	Picoides	pubescens	XP_009909511
	Haliaeetus	albicilla	XP_009915599
	Phaethon	lepturus	XP_010290320
	Colius	striatus	XP_010203312
	Aptenodytes	forsteri	XP_009275391
	Phalacrocorax	carbo	XP_009505846
	Acanthisitta	chloris	XP_009075628
	Merops	nubicus	XP_008933453
	Eurypyga	helias	XP_010150584
	Pygoscelis	adeliae	XP_009332482
	Melopsittacus	undulatus	XP_005145638
	Gekko	japonicus	XP_015261067
	Pogona	vitticeps	XP_020658523
	Anolis	carolinensis	XP_003217468
	Pseudonaja	textilis	XP_026552688
	Thamnophis	sirtalis	XP_013915174
	Notechis	scutatus	XP_026523792
	Python	bivittatus	XP_007425372
	Protobothrops	mucrosquamatus	XP_015672625
	Xenopus	laevis	XP_018094523
	Xenopus	tropicalis	XP_002931568
	Nanorana	parkeri	XP_018425732
	Xenopus	tropicalis	XP_002931542
	Centruroides	sculpturatus	XP_023223240
	Cimex	lectularius	XP_014253049
	Cryptotermes	secundus	XP_023724045
	Limulus	polyphemus	XP_022240786
	Ceratosolen	solmsi	XP_011494685
	Neodiprion	lecontei	XP_015524961
	Nilaparvata	lugens	XP_022193154
	Athalia	rosae	XP_012258139
	Cephus	cinctus	XP_015592999
	Fopius	arisanus	XP_011301623
	Orussus	abietinus	XP_012278233
	Dermatophagoides	pteronyssinus	XP_027194773
	Wasmannia	auropunctata	XP_011699768
	Trichogramma	pretiosum	XP_023317024
	Camponotus	floridanus	XP_011257959
	Trachymyrmex	zeteki	XP_018302021
	Ceratina	calcarata	XP_026671545
	Bombus	impatiens	XP_012245803
	Diachasma	alloeum	XP_015115884
	Temnothorax	curvispinosus	XP_024891118
	Callorhinchus	milii	XP_007888340
	Trichinella	spiralis	XP_003375802
