# Supplementary material for: Beyond the Big Five: Investigating Myostatin Structure, Polymorphism and Expression in Camelus dromedarius
Source: Front Genet. 2019 Jun 7;10:502. doi: 10.3389/fgene.2019.00502 (PMC6566074; doi:10.3389/fgene.2019.00502)
Supplement: DATA SHEET S3 — Results of the TFBIND analysis for the SNPs present in the C. dromedarius myostatin gene upstream region (8 kb). AC, transcription factor matrix code. ID, transcription factor label, with V meaning “vertebrate”. SCORE, similarity (0.0-1.0) between a registered sequence for the transcription factor binding sites and the input sequence. STRAND, strandness. + and - means forward and reverse strands that the transcription factor binds, respectively. CONSENSUS, consensus sequence (fixed) of the transcription factor binding sites. S = C or G, W = A or T, R = A or G, Y = C or T, K = G or T, M = A or C, N = any base pair. SIGNAL, sub-sequence from the input sequence at the position corresponding to the consensus sequence. Default cut-offs by Tsunoda and Takagi, 1999 were adopted. The analysis was performed, for each SNP, using the two input sequences harboring the alternative alleles. [file Data_Sheet_3.xlsx]

## Sheet: TFB 8kb
Supplementary Data Sheet S3. Results of the TFBIND analysis for the SNPs present in the C. dromedarius myostatin gene upstream region (8 kb). AC, transcription factor matrix code. ID, transcription factor label, with V meaning “vertebrate”. SCORE, similarity (0.0-1.0) between a registered sequence for the transcription factor binding sites and the input sequence. STRAND, strandness. + and - means…
AC	ID	Score	Loc.	Str.	Consensus	Signal
M00139	V$AHR_01	0.715887	4597	(-)	CYYCNRRSTNGCGTGASW	ACAAAGCCAAGTCGGCAG
M00139	V$AHR_01	0.721036	4557	(-)	CYYCNRRSTNGCGTGASW	ACTCCCGCGAGAGACTGC
M00139	V$AHR_01	0.748902	6089	(-)	CYYCNRRSTNGCGTGASW	AGGCACTATACTCGGCAA
M00139	V$AHR_01	0.716493	5679	(-)	CYYCNRRSTNGCGTGASW	AGTCCTGTGAGTTTGGAA
M00139	V$AHR_01	0.752385	4551	(+)	CYYCNRRSTNGCGTGASW	ATTCTGACTCCCGCGAGA
M00139	V$AHR_01	0.744662	2667	(+)	CYYCNRRSTNGCGTGASW	CCCAAGACTGACCTGAAA
M00139	V$AHR_01	0.721187	2271	(+)	CYYCNRRSTNGCGTGASW	CTTGAAGCTGAAGAGACA
M00139	V$AHR_01	0.722399	1389	(+)	CYYCNRRSTNGCGTGASW	GTACTAAGTTTTGTGAAA
M00139	V$AHR_01	0.751477	1420	(-)	CYYCNRRSTNGCGTGASW	TCACAGACACCCTTGGGG
M00139	V$AHR_01	0.713615	4381	(+)	CYYCNRRSTNGCGTGASW	TCTCAAAGTTGTTTTGGA
M00139	V$AHR_01	0.754808	1783	(-)	CYYCNRRSTNGCGTGASW	TCTCTGGCTACCTTTGAC
M00139	V$AHR_01	0.714978	4553	(+)	CYYCNRRSTNGCGTGASW	TCTGACTCCCGCGAGAGA
M00139	V$AHR_01	0.730426	4240	(-)	CYYCNRRSTNGCGTGASW	TCTTATTCTAGTTCCCAG
M00139	V$AHR_01	0.722096	3632	(-)	CYYCNRRSTNGCGTGASW	TGACACTCAAAACAGTGC
M00235	V$AHRARNT_01	0.785144	3074	(-)	KNNKNNTYGCGTGCMS	AAGCACGCACGAGGTC
M00235	V$AHRARNT_01	0.811336	4435	(+)	KNNKNNTYGCGTGCMS	AGAAATTTGCTTGCTA
M00235	V$AHRARNT_01	0.763045	3506	(+)	KNNKNNTYGCGTGCMS	AGTAGGTTTCATGAAG
M00235	V$AHRARNT_01	0.824432	1724	(+)	KNNKNNTYGCGTGCMS	ATGCATGCGCGTGCGC
M00235	V$AHRARNT_01	0.762226	5567	(-)	KNNKNNTYGCGTGCMS	CAACACACAGAAATGT
M00235	V$AHRARNT_01	0.826069	3058	(+)	KNNKNNTYGCGTGCMS	CATGCTTAGCGTGTAC
M00235	V$AHRARNT_01	0.786781	810	(-)	KNNKNNTYGCGTGCMS	CTGCAGGCATAAGTTT
M00235	V$AHRARNT_01	0.774095	6035	(-)	KNNKNNTYGCGTGCMS	CTGCATGAAACAAAGA
M00235	V$AHRARNT_01	0.791488	2900	(-)	KNNKNNTYGCGTGCMS	CTTCAAGCTCAAAAAA
M00235	V$AHRARNT_01	0.792511	7312	(-)	KNNKNNTYGCGTGCMS	CTTCACATAAATAAAA
M00235	V$AHRARNT_01	0.761203	1615	(-)	KNNKNNTYGCGTGCMS	CTTTACGAAAAAGAAA
M00235	V$AHRARNT_01	0.768365	4813	(+)	KNNKNNTYGCGTGCMS	GAAACATCTAGTGCAC
M00235	V$AHRARNT_01	0.787804	2089	(-)	KNNKNNTYGCGTGCMS	GAGCAAACAAAAAACA
M00235	V$AHRARNT_01	0.767547	7905	(-)	KNNKNNTYGCGTGCMS	GAGCAAGAGCCAATCA
M00235	V$AHRARNT_01	0.780029	7303	(-)	KNNKNNTYGCGTGCMS	GAGCACAATCTTCACA
M00235	V$AHRARNT_01	0.791078	3651	(+)	KNNKNNTYGCGTGCMS	GAGGTTAGGAGTGCCA
M00235	V$AHRARNT_01	0.813178	1748	(-)	KNNKNNTYGCGTGCMS	GCGCACACACACACAC
M00235	V$AHRARNT_01	0.779415	1744	(-)	KNNKNNTYGCGTGCMS	GCGCGCGCACACACAC
M00235	V$AHRARNT_01	0.773071	1742	(-)	KNNKNNTYGCGTGCMS	GCGCGCGCGCACACAC
M00235	V$AHRARNT_01	0.766114	1738	(+)	KNNKNNTYGCGTGCMS	GCGCGCGCGCGCGCAC
M00235	V$AHRARNT_01	0.771639	2369	(-)	KNNKNNTYGCGTGCMS	GGACACAAAAGCAAGC
M00235	V$AHRARNT_01	0.760794	1957	(+)	KNNKNNTYGCGTGCMS	GGATGTTCAAGTGCTC
M00235	V$AHRARNT_01	0.774095	7017	(-)	KNNKNNTYGCGTGCMS	GGGCACCCTTCATTAT
M00235	V$AHRARNT_01	0.815633	1682	(-)	KNNKNNTYGCGTGCMS	GGTCAAGCAAAGAAGA
M00235	V$AHRARNT_01	0.760794	3900	(-)	KNNKNNTYGCGTGCMS	GGTCACATAAAATGTC
M00235	V$AHRARNT_01	0.771639	1884	(-)	KNNKNNTYGCGTGCMS	GGTCACTCCCTAGCAA
M00235	V$AHRARNT_01	0.810927	3817	(+)	KNNKNNTYGCGTGCMS	GGTTAATCCCGTGTTG
M00235	V$AHRARNT_01	0.778187	3070	(-)	KNNKNNTYGCGTGCMS	GTACAAGCACGCACGA
M00235	V$AHRARNT_01	0.798649	8021	(-)	KNNKNNTYGCGTGCMS	GTGCAGGCATTAAAAT
M00235	V$AHRARNT_01	0.766114	1734	(-)	KNNKNNTYGCGTGCMS	GTGCGCGCGCGCGCGC
M00235	V$AHRARNT_01	0.77655	6997	(-)	KNNKNNTYGCGTGCMS	GTGTAGGCAAACAGAA
M00235	V$AHRARNT_01	0.780643	5159	(-)	KNNKNNTYGCGTGCMS	GTTAACTCAAACCTAA
M00235	V$AHRARNT_01	0.797831	4516	(+)	KNNKNNTYGCGTGCMS	TACAAGTCTTGTGAAG
M00235	V$AHRARNT_01	0.769388	3773	(+)	KNNKNNTYGCGTGCMS	TATGCATTTAGTGAAA
M00235	V$AHRARNT_01	0.791488	3632	(-)	KNNKNNTYGCGTGCMS	TGACACTCAAAACAGT
M00235	V$AHRARNT_01	0.768365	6085	(-)	KNNKNNTYGCGTGCMS	TGACAGGCACTATACT
M00235	V$AHRARNT_01	0.767137	6937	(+)	KNNKNNTYGCGTGCMS	TGCCAGGTGTCTGCCC
M00235	V$AHRARNT_01	0.774913	6834	(-)	KNNKNNTYGCGTGCMS	TGGCTCCCAAAGCTAA
M00235	V$AHRARNT_01	0.786781	5328	(+)	KNNKNNTYGCGTGCMS	TTACTTTGTTGTGCAG
M00235	V$AHRARNT_01	0.763249	7725	(+)	KNNKNNTYGCGTGCMS	TTATATTAGTGTTAAC
M00235	V$AHRARNT_01	0.799877	2958	(+)	KNNKNNTYGCGTGCMS	TTCTCAACGTGTGATC
M00235	V$AHRARNT_01	0.79026	6586	(+)	KNNKNNTYGCGTGCMS	TTGCATTTTAGTGCAC
M00235	V$AHRARNT_01	0.780029	7852	(+)	KNNKNNTYGCGTGCMS	TTGGTGACTTGTGACA
M00235	V$AHRARNT_01	0.778801	3196	(+)	KNNKNNTYGCGTGCMS	TTTCTTATGCGTATAG
M00235	V$AHRARNT_01	0.77389	1795	(-)	KNNKNNTYGCGTGCMS	TTTGACGCTCCTTAAA
M00235	V$AHRARNT_01	0.760385	7385	(+)	KNNKNNTYGCGTGCMS	TTTTCATCATGTGCTA
M00237	V$AHRARNT_02	0.716942	3628	(-)	GRGKATYGCGTGMSWNSCC	CAGTTGACACTCAAAACAG
M00237	V$AHRARNT_02	0.719156	1731	(+)	GRGKATYGCGTGMSWNSCC	CGCGTGCGCGCGCGCGCGC
M00237	V$AHRARNT_02	0.728453	6239	(+)	GRGKATYGCGTGMSWNSCC	CTGCAGAGCCTGAGGTCCC
M00237	V$AHRARNT_02	0.736718	7116	(-)	GRGKATYGCGTGMSWNSCC	GAAATCTGAGGCAAACTTC
M00237	V$AHRARNT_02	0.765496	6049	(-)	GRGKATYGCGTGMSWNSCC	GACCAAGCACTCAAGTACC
M00237	V$AHRARNT_02	0.717532	6919	(-)	GRGKATYGCGTGMSWNSCC	GACCTCACCCCAAATCCCT
M00237	V$AHRARNT_02	0.752066	5449	(-)	GRGKATYGCGTGMSWNSCC	GACCTGGCAACCACCATTC
M00237	V$AHRARNT_02	0.764906	1750	(-)	GRGKATYGCGTGMSWNSCC	GCACACACACACACAGCCT
M00237	V$AHRARNT_02	0.768447	1748	(-)	GRGKATYGCGTGMSWNSCC	GCGCACACACACACACAGC
M00237	V$AHRARNT_02	0.71281	1538	(-)	GRGKATYGCGTGMSWNSCC	GGCAATAAACTCCATCCCA
M00237	V$AHRARNT_02	0.7134	7192	(-)	GRGKATYGCGTGMSWNSCC	GGGAGCTGACATAATCCTC
M00237	V$AHRARNT_02	0.72624	549	(+)	GRGKATYGCGTGMSWNSCC	GGGGAGTGGTTGTTTACCA
M00237	V$AHRARNT_02	0.739817	5138	(-)	GRGKATYGCGTGMSWNSCC	GGGTTCACAGCCAAAAGCA
M00237	V$AHRARNT_02	0.738046	3070	(-)	GRGKATYGCGTGMSWNSCC	GTACAAGCACGCACGAGGT
M00237	V$AHRARNT_02	0.738636	4526	(+)	GRGKATYGCGTGMSWNSCC	GTGAAGAGCTTCACTGGCC
M00237	V$AHRARNT_02	0.728453	3818	(+)	GRGKATYGCGTGMSWNSCC	GTTAATCCCGTGTTGTCCA
M00237	V$AHRARNT_02	0.769038	1725	(+)	GRGKATYGCGTGMSWNSCC	TGCATGCGCGTGCGCGCGC
M00237	V$AHRARNT_02	0.744982	3574	(-)	GRGKATYGCGTGMSWNSCC	TGCCTGGCATGTAATAGGC
M00271	V$AML1_01	0.850984	7230	(-)	TGTGGT	AACACA
M00271	V$AML1_01	0.850984	5568	(-)	TGTGGT	AACACA
M00271	V$AML1_01	0.853077	6375	(-)	TGTGGT	ACCAAA
M00271	V$AML1_01	0.853077	4783	(-)	TGTGGT	ACCAAA
M00271	V$AML1_01	0.853077	4142	(-)	TGTGGT	ACCAAA
M00271	V$AML1_01	0.853077	3412	(-)	TGTGGT	ACCAAA
M00271	V$AML1_01	0.853077	872	(-)	TGTGGT	ACCAAA
M00271	V$AML1_01	1	4332	(-)	TGTGGT	ACCACA
M00271	V$AML1_01	1	4095	(-)	TGTGGT	ACCACA
M00271	V$AML1_01	1	1981	(-)	TGTGGT	ACCACA
M00271	V$AML1_01	1	970	(-)	TGTGGT	ACCACA
M00271	V$AML1_01	0.876099	5555	(-)	TGTGGT	ACCACC
M00271	V$AML1_01	0.876099	5458	(-)	TGTGGT	ACCACC
M00271	V$AML1_01	0.876099	1184	(-)	TGTGGT	ACCACC
M00271	V$AML1_01	0.90833	7109	(-)	TGTGGT	ACCACT
M00271	V$AML1_01	0.90833	6666	(-)	TGTGGT	ACCACT
M00271	V$AML1_01	0.90833	4946	(-)	TGTGGT	ACCACT
M00271	V$AML1_01	0.873587	2876	(-)	TGTGGT	ACCAGA
M00271	V$AML1_01	0.873587	2708	(-)	TGTGGT	ACCAGA
M00271	V$AML1_01	0.873587	564	(-)	TGTGGT	ACCAGA
M00271	V$AML1_01	0.873587	4347	(-)	TGTGGT	ACCATA
M00271	V$AML1_01	0.873587	2853	(-)	TGTGGT	ACCATA
M00271	V$AML1_01	0.866053	6925	(-)	TGTGGT	ACCCCA
M00271	V$AML1_01	0.866053	2725	(-)	TGTGGT	ACCCCA
M00271	V$AML1_01	0.832985	5823	(-)	TGTGGT	ACCGTA
M00271	V$AML1_01	0.910841	6920	(-)	TGTGGT	ACCTCA
M00271	V$AML1_01	0.910841	5668	(-)	TGTGGT	ACCTCA
M00271	V$AML1_01	0.910841	5507	(-)	TGTGGT	ACCTCA
M00271	V$AML1_01	0.910841	3464	(-)	TGTGGT	ACCTCA
M00271	V$AML1_01	0.910841	3445	(-)	TGTGGT	ACCTCA
M00271	V$AML1_01	0.90833	553	(+)	TGTGGT	AGTGGT
M00271	V$AML1_01	0.850984	7527	(-)	TGTGGT	ATCACA
M00271	V$AML1_01	0.850984	6991	(-)	TGTGGT	ATCACA
M00271	V$AML1_01	0.850984	5476	(-)	TGTGGT	ATCACA
M00271	V$AML1_01	0.850984	2553	(-)	TGTGGT	ATCACA
M00271	V$AML1_01	0.850984	1025	(-)	TGTGGT	ATCACA
M00271	V$AML1_01	0.850984	723	(-)	TGTGGT	ATCACA
M00271	V$AML1_01	0.897865	1913	(-)	TGTGGT	GCCACA
M00271	V$AML1_01	0.876099	5863	(+)	TGTGGT	GGTGGT
M00271	V$AML1_01	0.876099	1351	(+)	TGTGGT	GGTGGT
M00271	V$AML1_01	0.876099	847	(+)	TGTGGT	GGTGGT
M00271	V$AML1_01	0.873587	7030	(+)	TGTGGT	TATGGT
M00271	V$AML1_01	0.873587	5254	(+)	TGTGGT	TATGGT
M00271	V$AML1_01	0.873587	4369	(+)	TGTGGT	TATGGT
M00271	V$AML1_01	0.873587	492	(+)	TGTGGT	TATGGT
M00271	V$AML1_01	0.853077	6415	(-)	TGTGGT	TCCACA
M00271	V$AML1_01	0.873587	6953	(+)	TGTGGT	TCTGGT
M00271	V$AML1_01	0.873587	6461	(+)	TGTGGT	TCTGGT
M00271	V$AML1_01	0.873587	6450	(+)	TGTGGT	TCTGGT
M00271	V$AML1_01	0.873587	4990	(+)	TGTGGT	TCTGGT
M00271	V$AML1_01	0.873587	4293	(+)	TGTGGT	TCTGGT
M00271	V$AML1_01	0.873587	4198	(+)	TGTGGT	TCTGGT
M00271	V$AML1_01	0.873587	4110	(+)	TGTGGT	TCTGGT
M00271	V$AML1_01	0.873587	1486	(+)	TGTGGT	TCTGGT
M00271	V$AML1_01	0.910841	6249	(+)	TGTGGT	TGAGGT
M00271	V$AML1_01	0.959397	4056	(+)	TGTGGT	TGCGGT
M00271	V$AML1_01	0.850984	4136	(+)	TGTGGT	TGTGAT
M00271	V$AML1_01	0.850984	3238	(+)	TGTGGT	TGTGAT
M00271	V$AML1_01	0.850984	2967	(+)	TGTGGT	TGTGAT
M00271	V$AML1_01	0.853077	7901	(+)	TGTGGT	TGTGGA
M00271	V$AML1_01	0.853077	3007	(+)	TGTGGT	TGTGGA
M00271	V$AML1_01	0.897865	7998	(+)	TGTGGT	TGTGGC
M00271	V$AML1_01	0.897865	6832	(+)	TGTGGT	TGTGGC
M00271	V$AML1_01	0.897865	6757	(+)	TGTGGT	TGTGGC
M00271	V$AML1_01	0.897865	886	(+)	TGTGGT	TGTGGC
M00271	V$AML1_01	0.850984	5085	(+)	TGTGGT	TGTGTT
M00271	V$AML1_01	0.850984	3322	(+)	TGTGGT	TGTGTT
M00271	V$AML1_01	0.850984	1833	(+)	TGTGGT	TGTGTT
M00271	V$AML1_01	0.853077	7851	(+)	TGTGGT	TTTGGT
M00199	V$AP1_C	0.780758	7986	(-)	NTGASTCAG	AAGATTCAC
M00199	V$AP1_C	0.793294	2075	(+)	NTGASTCAG	ACGAATCAT
M00199	V$AP1_C	0.780758	7285	(+)	NTGASTCAG	AGTAATCAG
M00199	V$AP1_C	0.772012	7806	(+)	NTGASTCAG	AGTAGTCAA
M00199	V$AP1_C	0.79621	1920	(+)	NTGASTCAG	AGTAGTCAT
M00199	V$AP1_C	0.773469	1920	(-)	NTGASTCAG	AGTAGTCAT
M00199	V$AP1_C	0.82828	2635	(-)	NTGASTCAG	ATAACTCAC
M00199	V$AP1_C	0.819825	2635	(+)	NTGASTCAG	ATAACTCAC
M00199	V$AP1_C	0.815452	2361	(+)	NTGASTCAG	ATAAGTAAG
M00199	V$AP1_C	0.77172	2361	(-)	NTGASTCAG	ATAAGTAAG
M00199	V$AP1_C	0.783673	6072	(+)	NTGASTCAG	ATCAATCAC
M00199	V$AP1_C	0.81895	7289	(+)	NTGASTCAG	ATCAGTCAA
M00199	V$AP1_C	0.797085	7289	(-)	NTGASTCAG	ATCAGTCAA
M00199	V$AP1_C	0.776385	1336	(-)	NTGASTCAG	ATCATTCAG
M00199	V$AP1_C	0.777551	6662	(+)	NTGASTCAG	ATGAACCAC
M00199	V$AP1_C	0.847813	3136	(+)	NTGASTCAG	ATGAATAAA
M00199	V$AP1_C	0.779592	3136	(-)	NTGASTCAG	ATGAATAAA
M00199	V$AP1_C	0.847813	2508	(+)	NTGASTCAG	ATGAATAAA
M00199	V$AP1_C	0.779592	2508	(-)	NTGASTCAG	ATGAATAAA
M00199	V$AP1_C	0.847813	169	(+)	NTGASTCAG	ATGAATAAA
M00199	V$AP1_C	0.779592	169	(-)	NTGASTCAG	ATGAATAAA
M00199	V$AP1_C	0.872012	5806	(+)	NTGASTCAG	ATGAATAAT
M00199	V$AP1_C	0.815743	5806	(-)	NTGASTCAG	ATGAATAAT
M00199	V$AP1_C	0.956268	7815	(+)	NTGASTCAG	ATGAATCAG
M00199	V$AP1_C	0.83586	7815	(-)	NTGASTCAG	ATGAATCAG
M00199	V$AP1_C	0.781341	5727	(+)	NTGASTCAG	ATGAATGAC
M00199	V$AP1_C	0.797085	4931	(+)	NTGASTCAG	ATGAATGAT
M00199	V$AP1_C	0.772886	3617	(+)	NTGASTCAG	ATGAATTAA
M00199	V$AP1_C	0.879592	4664	(-)	NTGASTCAG	ATGACACAG
M00199	V$AP1_C	0.857726	4664	(+)	NTGASTCAG	ATGACACAG
M00199	V$AP1_C	0.826531	3346	(-)	NTGASTCAG	ATGACCCAC
M00199	V$AP1_C	0.813703	3346	(+)	NTGASTCAG	ATGACCCAC
M00199	V$AP1_C	0.809329	2455	(+)	NTGASTCAG	ATGAGGAAG
M00199	V$AP1_C	0.927988	4231	(-)	NTGASTCAG	ATGATTCAT
M00199	V$AP1_C	0.85656	4231	(+)	NTGASTCAG	ATGATTCAT
M00199	V$AP1_C	0.771137	1380	(+)	NTGASTCAG	ATGCATCAA
M00199	V$AP1_C	0.859767	616	(+)	NTGASTCAG	ATGCCTCAG
M00199	V$AP1_C	0.816327	616	(-)	NTGASTCAG	ATGCCTCAG
M00199	V$AP1_C	0.814869	6697	(+)	NTGASTCAG	ATGGGTCAA
M00199	V$AP1_C	0.793294	6697	(-)	NTGASTCAG	ATGGGTCAA
M00199	V$AP1_C	0.78484	802	(+)	NTGASTCAG	ATGTATAAC
M00199	V$AP1_C	0.800583	2501	(+)	NTGASTCAG	ATGTATAAT
M00199	V$AP1_C	0.88484	2832	(+)	NTGASTCAG	ATGTATCAG
M00199	V$AP1_C	0.85656	1651	(+)	NTGASTCAG	ATGTATCAT
M00199	V$AP1_C	0.786297	1868	(+)	NTGASTCAG	ATGTCACAG
M00199	V$AP1_C	0.892711	2863	(+)	NTGASTCAG	ATGTCTCAT
M00199	V$AP1_C	0.837026	2863	(-)	NTGASTCAG	ATGTCTCAT
M00199	V$AP1_C	0.793878	6082	(+)	NTGASTCAG	ATGTGACAG
M00199	V$AP1_C	0.859475	7703	(+)	NTGASTCAG	ATTAATAAG
M00199	V$AP1_C	0.780758	7249	(+)	NTGASTCAG	ATTAATCTG
M00199	V$AP1_C	0.899125	8047	(+)	NTGASTCAG	ATTACTCAA
M00199	V$AP1_C	0.879592	8047	(-)	NTGASTCAG	ATTACTCAA
M00199	V$AP1_C	0.82449	3499	(+)	NTGASTCAG	ATTAGACAG
M00199	V$AP1_C	0.816035	3499	(-)	NTGASTCAG	ATTAGACAG
M00199	V$AP1_C	0.83586	3891	(-)	NTGASTCAG	ATTATTCAA
M00199	V$AP1_C	0.791545	3891	(+)	NTGASTCAG	ATTATTCAA
M00199	V$AP1_C	0.859475	4886	(-)	NTGASTCAG	ATTATTCAC
M00199	V$AP1_C	0.8	4886	(+)	NTGASTCAG	ATTATTCAC
M00199	V$AP1_C	0.851895	3300	(+)	NTGASTCAG	ATTTCTCAT
M00199	V$AP1_C	0.78105	3300	(-)	NTGASTCAG	ATTTCTCAT
M00199	V$AP1_C	0.7793	758	(+)	NTGASTCAG	ATTTGTAAA
M00199	V$AP1_C	0.831778	4417	(+)	NTGASTCAG	ATTTGTAAG
M00199	V$AP1_C	0.80379	2081	(+)	NTGASTCAG	CATAGTCAG
M00199	V$AP1_C	0.78105	2081	(-)	NTGASTCAG	CATAGTCAG
M00199	V$AP1_C	0.861516	5223	(-)	NTGASTCAG	CTAAGTCAT
M00199	V$AP1_C	0.822449	5223	(+)	NTGASTCAG	CTAAGTCAT
M00199	V$AP1_C	0.869096	4651	(-)	NTGASTCAG	CTCACTCAT
M00199	V$AP1_C	0.814869	4651	(+)	NTGASTCAG	CTCACTCAT
M00199	V$AP1_C	0.789213	4836	(-)	NTGASTCAG	CTCATTCAA
M00199	V$AP1_C	0.7793	3254	(+)	NTGASTCAG	CTCTGTCAG
M00199	V$AP1_C	0.772595	2159	(-)	NTGASTCAG	CTGAAAAAT
M00199	V$AP1_C	0.777259	5638	(-)	NTGASTCAG	CTGAAACAA
M00199	V$AP1_C	0.800875	5404	(+)	NTGASTCAG	CTGAAACAG
M00199	V$AP1_C	0.792711	5404	(-)	NTGASTCAG	CTGAAACAG
M00199	V$AP1_C	0.813411	945	(-)	NTGASTCAG	CTGAAACAT
M00199	V$AP1_C	0.772595	945	(+)	NTGASTCAG	CTGAAACAT
M00199	V$AP1_C	0.813411	924	(-)	NTGASTCAG	CTGAAACAT
M00199	V$AP1_C	0.772595	924	(+)	NTGASTCAG	CTGAAACAT
M00199	V$AP1_C	0.800875	5980	(+)	NTGASTCAG	CTGAAGCAG
M00199	V$AP1_C	0.887755	2734	(-)	NTGASTCAG	CTGACAAAT
M00199	V$AP1_C	0.85277	4554	(-)	NTGASTCAG	CTGACTCCC
M00199	V$AP1_C	0.793003	4554	(+)	NTGASTCAG	CTGACTCCC
M00199	V$AP1_C	0.806414	7240	(-)	NTGASTCAG	CTGAGCAAC
M00199	V$AP1_C	0.823615	7121	(-)	NTGASTCAG	CTGAGGCAA
M00199	V$AP1_C	0.792128	7121	(+)	NTGASTCAG	CTGAGGCAA
M00199	V$AP1_C	0.823615	1534	(-)	NTGASTCAG	CTGAGGCAA
M00199	V$AP1_C	0.792128	1534	(+)	NTGASTCAG	CTGAGGCAA
M00199	V$AP1_C	0.844606	6601	(+)	NTGASTCAG	CTGAGGCAG
M00199	V$AP1_C	0.839067	6601	(-)	NTGASTCAG	CTGAGGCAG
M00199	V$AP1_C	0.915452	381	(-)	NTGASTCAG	CTGAGTAAA
M00199	V$AP1_C	0.870845	381	(+)	NTGASTCAG	CTGAGTAAA
M00199	V$AP1_C	0.865306	3539	(-)	NTGASTCAG	CTGGCTCAT
M00199	V$AP1_C	0.810787	3539	(+)	NTGASTCAG	CTGGCTCAT
M00199	V$AP1_C	0.786297	2622	(-)	NTGASTCAG	CTGGGACAT
M00199	V$AP1_C	0.821574	1679	(-)	NTGASTCAG	CTGGGTCAA
M00199	V$AP1_C	0.794169	1679	(+)	NTGASTCAG	CTGGGTCAA
M00199	V$AP1_C	0.776968	1832	(+)	NTGASTCAG	CTGTGTTAG
M00199	V$AP1_C	0.838776	6390	(+)	NTGASTCAG	CTTAATAAG
M00199	V$AP1_C	0.810496	580	(+)	NTGASTCAG	CTTAATAAT
M00199	V$AP1_C	0.788047	580	(-)	NTGASTCAG	CTTAATAAT
M00199	V$AP1_C	0.803499	2116	(-)	NTGASTCAG	CTTAGAAAG
M00199	V$AP1_C	0.882507	142	(+)	NTGASTCAG	CTTAGTAAG
M00199	V$AP1_C	0.874927	142	(-)	NTGASTCAG	CTTAGTAAG
M00199	V$AP1_C	0.777551	7892	(-)	NTGASTCAG	GAGATTCAT
M00199	V$AP1_C	0.779883	8009	(+)	NTGASTCAG	GTCTCTCAG
M00199	V$AP1_C	0.784548	266	(+)	NTGASTCAG	GTGAATTAT
M00199	V$AP1_C	0.783382	751	(+)	NTGASTCAG	GTTTCTAAT
M00199	V$AP1_C	0.81516	7422	(+)	NTGASTCAG	GTTTCTCAA
M00199	V$AP1_C	0.788338	369	(+)	NTGASTCAG	TCTAGTCAG
M00199	V$AP1_C	0.776676	3675	(+)	NTGASTCAG	TGGAGTCAA
M00199	V$AP1_C	0.780466	5160	(-)	NTGASTCAG	TTAACTCAA
M00199	V$AP1_C	0.775219	5160	(+)	NTGASTCAG	TTAACTCAA
M00199	V$AP1_C	0.816618	4832	(-)	NTGASTCAG	TTAACTCAT
M00199	V$AP1_C	0.799417	4832	(+)	NTGASTCAG	TTAACTCAT
M00199	V$AP1_C	0.772886	2201	(-)	NTGASTCAG	TTCATTCAT
M00199	V$AP1_C	0.83586	1137	(+)	NTGASTCAG	TTGAATAAT
M00199	V$AP1_C	0.791545	1137	(-)	NTGASTCAG	TTGAATAAT
M00199	V$AP1_C	0.776676	485	(+)	NTGASTCAG	TTGAGTCTA
M00199	V$AP1_C	0.771137	5122	(-)	NTGASTCAG	TTGATGCAT
M00199	V$AP1_C	0.823615	5924	(+)	NTGASTCAG	TTGCCTCAG
M00199	V$AP1_C	0.792128	5924	(-)	NTGASTCAG	TTGCCTCAG
M00199	V$AP1_C	0.85656	7937	(+)	NTGASTCAG	TTGTCTCAT
M00199	V$AP1_C	0.812828	7937	(-)	NTGASTCAG	TTGTCTCAT
M00199	V$AP1_C	0.7793	5245	(-)	NTGASTCAG	TTTACAAAT
M00199	V$AP1_C	0.915452	6298	(+)	NTGASTCAG	TTTACTCAG
M00199	V$AP1_C	0.870845	6298	(-)	NTGASTCAG	TTTACTCAG
M00199	V$AP1_C	0.784548	7665	(+)	NTGASTCAG	TTTACTTAG
M00199	V$AP1_C	0.791837	7405	(-)	NTGASTCAG	TTTAGACAG
M00199	V$AP1_C	0.788338	7405	(+)	NTGASTCAG	TTTAGACAG
M00199	V$AP1_C	0.788338	287	(+)	NTGASTCAG	TTTAGGCAG
M00199	V$AP1_C	0.791545	6518	(+)	NTGASTCAG	TTTTCTCAA
M00173	V$AP1_Q2	0.839531	3908	(-)	RSTGACTNMNW	AAAATGTCAGC
M00173	V$AP1_Q2	0.809078	6632	(-)	RSTGACTNMNW	AAGTAGTGACC
M00173	V$AP1_Q2	0.798243	7526	(+)	RSTGACTNMNW	AATCACACAGA
M00173	V$AP1_Q2	0.795608	3135	(+)	RSTGACTNMNW	AATGAATAAAA
M00173	V$AP1_Q2	0.898975	7814	(-)	RSTGACTNMNW	AATGAATCAGC
M00173	V$AP1_Q2	0.793265	7814	(+)	RSTGACTNMNW	AATGAATCAGC
M00173	V$AP1_Q2	0.933529	4663	(+)	RSTGACTNMNW	AATGACACAGT
M00173	V$AP1_Q2	0.871157	5730	(+)	RSTGACTNMNW	AATGACTATAA
M00173	V$AP1_Q2	0.794729	5835	(+)	RSTGACTNMNW	AATGATGACCT
M00173	V$AP1_Q2	0.799122	4934	(+)	RSTGACTNMNW	AATGATTACTG
M00173	V$AP1_Q2	0.8041	6696	(-)	RSTGACTNMNW	AATGGGTCAAC
M00173	V$AP1_Q2	0.819327	3498	(-)	RSTGACTNMNW	AATTAGACAGT
M00173	V$AP1_Q2	0.812006	3245	(-)	RSTGACTNMNW	ACATCATCACT
M00173	V$AP1_Q2	0.868521	637	(-)	RSTGACTNMNW	ACATTGTCATC
M00173	V$AP1_Q2	0.816105	4650	(-)	RSTGACTNMNW	ACTCACTCATC
M00173	V$AP1_Q2	0.92123	3253	(-)	RSTGACTNMNW	ACTCTGTCAGC
M00173	V$AP1_Q2	0.79063	4926	(+)	RSTGACTNMNW	ACTGAATGAAT
M00173	V$AP1_Q2	0.862665	2733	(+)	RSTGACTNMNW	ACTGACAAATG
M00173	V$AP1_Q2	0.805271	2673	(+)	RSTGACTNMNW	ACTGACCTGAA
M00173	V$AP1_Q2	0.855051	6600	(-)	RSTGACTNMNW	ACTGAGGCAGT
M00173	V$AP1_Q2	0.814641	6600	(+)	RSTGACTNMNW	ACTGAGGCAGT
M00173	V$AP1_Q2	0.800878	6202	(+)	RSTGACTNMNW	ACTGGCAAAGT
M00173	V$AP1_Q2	0.862372	846	(-)	RSTGACTNMNW	AGGTGGTCAGT
M00173	V$AP1_Q2	0.829283	376	(+)	RSTGACTNMNW	AGTAACTGAGT
M00173	V$AP1_Q2	0.793851	372	(-)	RSTGACTNMNW	AGTCAGTAACT
M00173	V$AP1_Q2	0.868228	6636	(+)	RSTGACTNMNW	AGTGACCTAAA
M00173	V$AP1_Q2	0.871449	4909	(-)	RSTGACTNMNW	ATCAAGTCACT
M00173	V$AP1_Q2	0.799122	2657	(-)	RSTGACTNMNW	ATGTTATCATC
M00173	V$AP1_Q2	0.793558	5286	(-)	RSTGACTNMNW	ATTTAGCCATT
M00173	V$AP1_Q2	0.792679	1650	(-)	RSTGACTNMNW	CATGTATCATC
M00173	V$AP1_Q2	0.817277	4041	(-)	RSTGACTNMNW	CGGATGTCACT
M00173	V$AP1_Q2	0.851537	3241	(+)	RSTGACTNMNW	GATGACATCAT
M00173	V$AP1_Q2	0.795315	4062	(+)	RSTGACTNMNW	GATGACCTTCT
M00173	V$AP1_Q2	0.821083	2862	(+)	RSTGACTNMNW	GATGTCTCATT
M00173	V$AP1_Q2	0.816691	5541	(-)	RSTGACTNMNW	GCAGAATCACT
M00173	V$AP1_Q2	0.815813	1880	(-)	RSTGACTNMNW	GCATGGTCACT
M00173	V$AP1_Q2	0.795022	923	(+)	RSTGACTNMNW	GCTGAAACATA
M00173	V$AP1_Q2	0.885798	7196	(+)	RSTGACTNMNW	GCTGACATAAT
M00173	V$AP1_Q2	0.818155	2784	(+)	RSTGACTNMNW	GCTGATTATAA
M00173	V$AP1_Q2	0.828404	5904	(+)	RSTGACTNMNW	GCTGCCTTAGA
M00173	V$AP1_Q2	0.790044	6785	(+)	RSTGACTNMNW	GCTGGCTATGT
M00173	V$AP1_Q2	0.793851	141	(-)	RSTGACTNMNW	GCTTAGTAAGT
M00173	V$AP1_Q2	0.80937	1884	(+)	RSTGACTNMNW	GGTCACTCCCT
M00173	V$AP1_Q2	0.837775	7854	(+)	RSTGACTNMNW	GGTGACTTGTG
M00173	V$AP1_Q2	0.818741	4059	(+)	RSTGACTNMNW	GGTGATGACCT
M00173	V$AP1_Q2	0.797657	4148	(-)	RSTGACTNMNW	GTGCTGTCATT
M00173	V$AP1_Q2	0.796779	6712	(-)	RSTGACTNMNW	TAGGAGTCCTT
M00173	V$AP1_Q2	0.862958	7284	(-)	RSTGACTNMNW	TAGTAATCAGT
M00173	V$AP1_Q2	0.868814	6071	(-)	RSTGACTNMNW	TATCAATCACT
M00173	V$AP1_Q2	0.818741	4230	(-)	RSTGACTNMNW	TATGATTCATT
M00173	V$AP1_Q2	0.795022	615	(-)	RSTGACTNMNW	TATGCCTCAGC
M00173	V$AP1_Q2	0.852123	2831	(-)	RSTGACTNMNW	TATGTATCAGT
M00173	V$AP1_Q2	0.809956	2080	(-)	RSTGACTNMNW	TCATAGTCAGA
M00173	V$AP1_Q2	0.809663	7161	(-)	RSTGACTNMNW	TCTCAGTTATT
M00173	V$AP1_Q2	0.795022	354	(-)	RSTGACTNMNW	TGGCTATCACT
M00173	V$AP1_Q2	0.885505	368	(-)	RSTGACTNMNW	TTCTAGTCAGT
M00173	V$AP1_Q2	0.841874	4775	(-)	RSTGACTNMNW	TTGCAATCACC
M00173	V$AP1_Q2	0.792972	7548	(-)	RSTGACTNMNW	TTTAAGACAGC
M00188	V$AP1_Q4	0.797804	6632	(-)	RSTGACTMANN	AAGTAGTGACC
M00188	V$AP1_Q4	0.883806	7814	(-)	RSTGACTMANN	AATGAATCAGC
M00188	V$AP1_Q4	0.809088	7814	(+)	RSTGACTMANN	AATGAATCAGC
M00188	V$AP1_Q4	0.911863	4663	(+)	RSTGACTMANN	AATGACACAGT
M00188	V$AP1_Q4	0.845075	5730	(+)	RSTGACTMANN	AATGACTATAA
M00188	V$AP1_Q4	0.793535	5835	(+)	RSTGACTMANN	AATGATGACCT
M00188	V$AP1_Q4	0.809088	4934	(+)	RSTGACTMANN	AATGATTACTG
M00188	V$AP1_Q4	0.812748	3498	(-)	RSTGACTMANN	AATTAGACAGT
M00188	V$AP1_Q4	0.790485	3245	(-)	RSTGACTMANN	ACATCATCACT
M00188	V$AP1_Q4	0.833181	637	(-)	RSTGACTMANN	ACATTGTCATC
M00188	V$AP1_Q4	0.803904	4650	(-)	RSTGACTMANN	ACTCACTCATC
M00188	V$AP1_Q4	0.885026	3253	(-)	RSTGACTMANN	ACTCTGTCAGC
M00188	V$AP1_Q4	0.84294	4941	(-)	RSTGACTMANN	ACTGAACCACT
M00188	V$AP1_Q4	0.855139	2733	(+)	RSTGACTMANN	ACTGACAAATG
M00188	V$AP1_Q4	0.839585	6600	(-)	RSTGACTMANN	ACTGAGGCAGT
M00188	V$AP1_Q4	0.828606	6202	(+)	RSTGACTMANN	ACTGGCAAAGT
M00188	V$AP1_Q4	0.799634	665	(-)	RSTGACTMANN	ACTTGTTCACT
M00188	V$AP1_Q4	0.817017	1020	(-)	RSTGACTMANN	AGGGAATCACA
M00188	V$AP1_Q4	0.867338	846	(-)	RSTGACTMANN	AGGTGGTCAGT
M00188	V$AP1_Q4	0.827081	376	(+)	RSTGACTMANN	AGTAACTGAGT
M00188	V$AP1_Q4	0.811833	372	(-)	RSTGACTMANN	AGTCAGTAACT
M00188	V$AP1_Q4	0.84416	6636	(+)	RSTGACTMANN	AGTGACCTAAA
M00188	V$AP1_Q4	0.84294	4909	(-)	RSTGACTMANN	ATCAAGTCACT
M00188	V$AP1_Q4	0.850564	5286	(-)	RSTGACTMANN	ATTTAGCCATT
M00188	V$AP1_Q4	0.813053	1919	(-)	RSTGACTMANN	CAGTAGTCATA
M00188	V$AP1_Q4	0.817627	1044	(-)	RSTGACTMANN	CATCAGCCACT
M00188	V$AP1_Q4	0.831046	5222	(-)	RSTGACTMANN	CCTAAGTCATA
M00188	V$AP1_Q4	0.809698	4041	(-)	RSTGACTMANN	CGGATGTCACT
M00188	V$AP1_Q4	0.799024	3241	(+)	RSTGACTMANN	GATGACATCAT
M00188	V$AP1_Q4	0.807563	2862	(+)	RSTGACTMANN	GATGTCTCATT
M00188	V$AP1_Q4	0.825862	5541	(-)	RSTGACTMANN	GCAGAATCACT
M00188	V$AP1_Q4	0.832266	1880	(-)	RSTGACTMANN	GCATGGTCACT
M00188	V$AP1_Q4	0.83867	7196	(+)	RSTGACTMANN	GCTGACATAAT
M00188	V$AP1_Q4	0.793535	6969	(+)	RSTGACTMANN	GCTGGCAAAGG
M00188	V$AP1_Q4	0.812138	6785	(+)	RSTGACTMANN	GCTGGCTATGT
M00188	V$AP1_Q4	0.811528	141	(-)	RSTGACTMANN	GCTTAGTAAGT
M00188	V$AP1_Q4	0.809393	1884	(+)	RSTGACTMANN	GGTCACTCCCT
M00188	V$AP1_Q4	0.816102	7854	(+)	RSTGACTMANN	GGTGACTTGTG
M00188	V$AP1_Q4	0.819457	4059	(+)	RSTGACTMANN	GGTGATGACCT
M00188	V$AP1_Q4	0.834096	7284	(-)	RSTGACTMANN	TAGTAATCAGT
M00188	V$AP1_Q4	0.857274	6071	(-)	RSTGACTMANN	TATCAATCACT
M00188	V$AP1_Q4	0.800854	6661	(-)	RSTGACTMANN	TATGAACCACT
M00188	V$AP1_Q4	0.816712	3345	(+)	RSTGACTMANN	TATGACCCACA
M00188	V$AP1_Q4	0.813968	4230	(+)	RSTGACTMANN	TATGATTCATT
M00188	V$AP1_Q4	0.79384	4230	(-)	RSTGACTMANN	TATGATTCATT
M00188	V$AP1_Q4	0.806343	2831	(-)	RSTGACTMANN	TATGTATCAGT
M00188	V$AP1_Q4	0.820677	2080	(-)	RSTGACTMANN	TCATAGTCAGA
M00188	V$AP1_Q4	0.829826	4553	(+)	RSTGACTMANN	TCTGACTCCCG
M00188	V$AP1_Q4	0.799329	3538	(+)	RSTGACTMANN	TCTGGCTCATT
M00188	V$AP1_Q4	0.820677	5523	(-)	RSTGACTMANN	TGGGAGCCATT
M00188	V$AP1_Q4	0.810613	7861	(+)	RSTGACTMANN	TGTGACAGACA
M00188	V$AP1_Q4	0.850259	368	(-)	RSTGACTMANN	TTCTAGTCAGT
M00188	V$AP1_Q4	0.814578	4775	(-)	RSTGACTMANN	TTGCAATCACC
M00174	V$AP1_Q6	0.768334	3908	(-)	NNTGACTCANN	AAAATGTCAGC
M00174	V$AP1_Q6	0.787514	7985	(-)	NNTGACTCANN	AAAGATTCACT
M00174	V$AP1_Q6	0.806318	7805	(-)	NNTGACTCANN	AAGTAGTCAAA
M00174	V$AP1_Q6	0.821737	7288	(-)	NNTGACTCANN	AATCAGTCAAA
M00174	V$AP1_Q6	0.816472	3135	(+)	NNTGACTCANN	AATGAATAAAA
M00174	V$AP1_Q6	0.827755	2507	(+)	NNTGACTCANN	AATGAATAAAC
M00174	V$AP1_Q6	0.827755	168	(+)	NNTGACTCANN	AATGAATAAAC
M00174	V$AP1_Q6	0.902595	7814	(-)	NNTGACTCANN	AATGAATCAGC
M00174	V$AP1_Q6	0.876269	7814	(+)	NNTGACTCANN	AATGAATCAGC
M00174	V$AP1_Q6	0.813464	4930	(+)	NNTGACTCANN	AATGAATGATT
M00174	V$AP1_Q6	0.820985	3616	(+)	NNTGACTCANN	AATGAATTAAT
M00174	V$AP1_Q6	0.899586	4663	(+)	NNTGACTCANN	AATGACACAGT
M00174	V$AP1_Q6	0.821737	5730	(+)	NNTGACTCANN	AATGACTATAA
M00174	V$AP1_Q6	0.780369	156	(+)	NNTGACTCANN	AATGAGCAAAT
M00174	V$AP1_Q6	0.799549	2454	(+)	NNTGACTCANN	AATGAGGAAGC
M00174	V$AP1_Q6	0.782249	4934	(+)	NNTGACTCANN	AATGATTACTG
M00174	V$AP1_Q6	0.853328	6696	(-)	NNTGACTCANN	AATGGGTCAAC
M00174	V$AP1_Q6	0.76683	3498	(-)	NNTGACTCANN	AATTAGACAGT
M00174	V$AP1_Q6	0.77924	3890	(-)	NNTGACTCANN	AATTATTCAAG
M00174	V$AP1_Q6	0.776232	6436	(-)	NNTGACTCANN	AATTCTTCAGG
M00174	V$AP1_Q6	0.781497	3299	(-)	NNTGACTCANN	AATTTCTCATT
M00174	V$AP1_Q6	0.797292	637	(-)	NNTGACTCANN	ACATTGTCATC
M00174	V$AP1_Q6	0.857841	4650	(-)	NNTGACTCANN	ACTCACTCATC
M00174	V$AP1_Q6	0.78601	4650	(+)	NNTGACTCANN	ACTCACTCATC
M00174	V$AP1_Q6	0.760436	4835	(-)	NNTGACTCANN	ACTCATTCAAT
M00174	V$AP1_Q6	0.851448	3253	(-)	NNTGACTCANN	ACTCTGTCAGC
M00174	V$AP1_Q6	0.762317	2158	(+)	NNTGACTCANN	ACTGAAAAATT
M00174	V$AP1_Q6	0.797668	4941	(+)	NNTGACTCANN	ACTGAACCACT
M00174	V$AP1_Q6	0.802557	4926	(+)	NNTGACTCANN	ACTGAATGAAT
M00174	V$AP1_Q6	0.778488	340	(+)	NNTGACTCANN	ACTGAATTCTT
M00174	V$AP1_Q6	0.832268	2733	(+)	NNTGACTCANN	ACTGACAAATG
M00174	V$AP1_Q6	0.820233	1533	(+)	NNTGACTCANN	ACTGAGGCAAT
M00174	V$AP1_Q6	0.785258	1533	(-)	NNTGACTCANN	ACTGAGGCAAT
M00174	V$AP1_Q6	0.845431	6600	(-)	NNTGACTCANN	ACTGAGGCAGT
M00174	V$AP1_Q6	0.838285	6600	(+)	NNTGACTCANN	ACTGAGGCAGT
M00174	V$AP1_Q6	0.827755	380	(+)	NNTGACTCANN	ACTGAGTAAAG
M00174	V$AP1_Q6	0.839413	1678	(-)	NNTGACTCANN	ACTGGGTCAAG
M00174	V$AP1_Q6	0.781497	665	(-)	NNTGACTCANN	ACTTGTTCACT
M00174	V$AP1_Q6	0.810831	1020	(-)	NNTGACTCANN	AGGGAATCACA
M00174	V$AP1_Q6	0.813464	846	(-)	NNTGACTCANN	AGGTGGTCAGT
M00174	V$AP1_Q6	0.779616	6173	(-)	NNTGACTCANN	AGTATCTCATC
M00174	V$AP1_Q6	0.819481	6636	(+)	NNTGACTCANN	AGTGACCTAAA
M00174	V$AP1_Q6	0.769086	4697	(+)	NNTGACTCANN	AGTGAGGCCCC
M00174	V$AP1_Q6	0.843174	4909	(-)	NNTGACTCANN	ATCAAGTCACT
M00174	V$AP1_Q6	0.77059	4313	(-)	NNTGACTCANN	ATGCACTCAGT
M00174	V$AP1_Q6	0.772095	4121	(-)	NNTGACTCANN	ATGTAATCAGA
M00174	V$AP1_Q6	0.761941	1328	(-)	NNTGACTCANN	ATTGAAGCATC
M00174	V$AP1_Q6	0.828507	6297	(-)	NNTGACTCANN	ATTTACTCAGA
M00174	V$AP1_Q6	0.760436	5286	(-)	NNTGACTCANN	ATTTAGCCATT
M00174	V$AP1_Q6	0.807822	4708	(-)	NNTGACTCANN	CAGCAGTCAGA
M00174	V$AP1_Q6	0.84355	1919	(-)	NNTGACTCANN	CAGTAGTCATA
M00174	V$AP1_Q6	0.821361	2634	(-)	NNTGACTCANN	CATAACTCACT
M00174	V$AP1_Q6	0.790899	2634	(+)	NNTGACTCANN	CATAACTCACT
M00174	V$AP1_Q6	0.817225	930	(-)	NNTGACTCANN	CATAGGTCAGG
M00174	V$AP1_Q6	0.761564	1335	(-)	NNTGACTCANN	CATCATTCAGA
M00174	V$AP1_Q6	0.769838	3490	(+)	NNTGACTCANN	CATGAAGAAAT
M00174	V$AP1_Q6	0.816472	5805	(+)	NNTGACTCANN	CATGAATAATG
M00174	V$AP1_Q6	0.805566	5726	(+)	NNTGACTCANN	CATGAATGACT
M00174	V$AP1_Q6	0.761564	11	(+)	NNTGACTCANN	CATGAGTGGGT
M00174	V$AP1_Q6	0.797292	1650	(-)	NNTGACTCANN	CATGTATCATC
M00174	V$AP1_Q6	0.763069	8046	(+)	NNTGACTCANN	CATTACTCAAA
M00174	V$AP1_Q6	0.797292	4885	(-)	NNTGACTCANN	CATTATTCACA
M00174	V$AP1_Q6	0.884543	5222	(-)	NNTGACTCANN	CCTAAGTCATA
M00174	V$AP1_Q6	0.816096	5979	(+)	NNTGACTCANN	CCTGAAGCAGT
M00174	V$AP1_Q6	0.813464	2571	(+)	NNTGACTCANN	CCTGAATTAAT
M00174	V$AP1_Q6	0.80331	7926	(+)	NNTGACTCANN	CCTGACGACAC
M00174	V$AP1_Q6	0.765701	4041	(-)	NNTGACTCANN	CGGATGTCACT
M00174	V$AP1_Q6	0.812712	4831	(-)	NNTGACTCANN	CTTAACTCATT
M00174	V$AP1_Q6	0.77059	5923	(-)	NNTGACTCANN	CTTGCCTCAGA
M00174	V$AP1_Q6	0.796164	7936	(-)	NNTGACTCANN	CTTGTCTCATC
M00174	V$AP1_Q6	0.771719	286	(-)	NNTGACTCANN	CTTTAGGCAGT
M00174	V$AP1_Q6	0.802933	3241	(+)	NNTGACTCANN	GATGACATCAT
M00174	V$AP1_Q6	0.77548	4062	(+)	NNTGACTCANN	GATGACCTTCT
M00174	V$AP1_Q6	0.762317	5838	(+)	NNTGACTCANN	GATGACCTTGG
M00174	V$AP1_Q6	0.817601	2862	(+)	NNTGACTCANN	GATGTCTCATT
M00174	V$AP1_Q6	0.801429	2862	(-)	NNTGACTCANN	GATGTCTCATT
M00174	V$AP1_Q6	0.795788	5541	(-)	NNTGACTCANN	GCAGAATCACT
M00174	V$AP1_Q6	0.776232	1880	(-)	NNTGACTCANN	GCATGGTCACT
M00174	V$AP1_Q6	0.780369	5637	(+)	NNTGACTCANN	GCTGAAACAAA
M00174	V$AP1_Q6	0.789018	923	(+)	NNTGACTCANN	GCTGAAACATA
M00174	V$AP1_Q6	0.849568	7196	(+)	NNTGACTCANN	GCTGACATAAT
M00174	V$AP1_Q6	0.793907	5904	(+)	NNTGACTCANN	GCTGCCTTAGA
M00174	V$AP1_Q6	0.764949	141	(-)	NNTGACTCANN	GCTTAGTAAGT
M00174	V$AP1_Q6	0.765325	1884	(+)	NNTGACTCANN	GGTCACTCCCT
M00174	V$AP1_Q6	0.844678	7854	(+)	NNTGACTCANN	GGTGACTTGTG
M00174	V$AP1_Q6	0.794284	2200	(-)	NNTGACTCANN	GTTCATTCATT
M00174	V$AP1_Q6	0.77924	5121	(+)	NNTGACTCANN	GTTGATGCATT
M00174	V$AP1_Q6	0.76871	1195	(-)	NNTGACTCANN	TAAAAGTCAAC
M00174	V$AP1_Q6	0.789395	7137	(-)	NNTGACTCANN	TACCAGTCATA
M00174	V$AP1_Q6	0.767582	2074	(-)	NNTGACTCANN	TACGAATCATA
M00174	V$AP1_Q6	0.783377	7284	(-)	NNTGACTCANN	TAGTAATCAGT
M00174	V$AP1_Q6	0.779616	3461	(-)	NNTGACTCANN	TATACCTCATC
M00174	V$AP1_Q6	0.801053	6071	(-)	NNTGACTCANN	TATCAATCACT
M00174	V$AP1_Q6	0.77548	6661	(+)	NNTGACTCANN	TATGAACCACT
M00174	V$AP1_Q6	0.848815	3345	(+)	NNTGACTCANN	TATGACCCACA
M00174	V$AP1_Q6	0.862354	4230	(+)	NNTGACTCANN	TATGATTCATT
M00174	V$AP1_Q6	0.855585	4230	(-)	NNTGACTCANN	TATGATTCATT
M00174	V$AP1_Q6	0.825122	615	(-)	NNTGACTCANN	TATGCCTCAGC
M00174	V$AP1_Q6	0.812712	615	(+)	NNTGACTCANN	TATGCCTCAGC
M00174	V$AP1_Q6	0.766077	3284	(+)	NNTGACTCANN	TATGCCTTATT
M00174	V$AP1_Q6	0.780369	2831	(-)	NNTGACTCANN	TATGTATCAGT
M00174	V$AP1_Q6	0.813088	2080	(-)	NNTGACTCANN	TCATAGTCAGA
M00174	V$AP1_Q6	0.760436	5990	(-)	NNTGACTCANN	TCTAGTTCACC
M00174	V$AP1_Q6	0.777736	5403	(+)	NNTGACTCANN	TCTGAAACAGT
M00174	V$AP1_Q6	0.760812	320	(+)	NNTGACTCANN	TCTGAATACTC
M00174	V$AP1_Q6	0.869124	4553	(+)	NNTGACTCANN	TCTGACTCCCG
M00174	V$AP1_Q6	0.799173	6234	(+)	NNTGACTCANN	TCTGACTGCAG
M00174	V$AP1_Q6	0.773975	7120	(+)	NNTGACTCANN	TCTGAGGCAAA
M00174	V$AP1_Q6	0.80707	3538	(-)	NNTGACTCANN	TCTGGCTCATT
M00174	V$AP1_Q6	0.772847	3538	(+)	NNTGACTCANN	TCTGGCTCATT
M00174	V$AP1_Q6	0.779992	265	(+)	NNTGACTCANN	TGTGAATTATG
M00174	V$AP1_Q6	0.77736	7861	(+)	NNTGACTCANN	TGTGACAGACA
M00174	V$AP1_Q6	0.836405	368	(-)	NNTGACTCANN	TTCTAGTCAGT
M00174	V$AP1_Q6	0.761564	4775	(-)	NNTGACTCANN	TTGCAATCACC
M00174	V$AP1_Q6	0.806318	3674	(-)	NNTGACTCANN	TTGGAGTCAAA
M00172	V$AP1FJ_Q2	0.840379	3908	(-)	RSTGACTNMNW	AAAATGTCAGC
M00172	V$AP1FJ_Q2	0.873186	7814	(-)	RSTGACTNMNW	AATGAATCAGC
M00172	V$AP1FJ_Q2	0.92429	4663	(+)	RSTGACTNMNW	AATGACACAGT
M00172	V$AP1FJ_Q2	0.853312	5730	(+)	RSTGACTNMNW	AATGACTATAA
M00172	V$AP1FJ_Q2	0.850789	637	(-)	RSTGACTNMNW	ACATTGTCATC
M00172	V$AP1FJ_Q2	0.910726	3253	(-)	RSTGACTNMNW	ACTCTGTCAGC
M00172	V$AP1FJ_Q2	0.839117	2733	(+)	RSTGACTNMNW	ACTGACAAATG
M00172	V$AP1FJ_Q2	0.823344	2673	(+)	RSTGACTNMNW	ACTGACCTGAA
M00172	V$AP1FJ_Q2	0.827445	6600	(-)	RSTGACTNMNW	ACTGAGGCAGT
M00172	V$AP1FJ_Q2	0.81735	1020	(-)	RSTGACTNMNW	AGGGAATCACA
M00172	V$AP1FJ_Q2	0.87224	846	(-)	RSTGACTNMNW	AGGTGGTCAGT
M00172	V$AP1FJ_Q2	0.906309	6636	(+)	RSTGACTNMNW	AGTGACCTAAA
M00172	V$AP1FJ_Q2	0.891483	4909	(-)	RSTGACTNMNW	ATCAAGTCACT
M00172	V$AP1FJ_Q2	0.830284	5222	(-)	RSTGACTNMNW	CCTAAGTCATA
M00172	V$AP1FJ_Q2	0.833754	7926	(+)	RSTGACTNMNW	CCTGACGACAC
M00172	V$AP1FJ_Q2	0.844795	4041	(-)	RSTGACTNMNW	CGGATGTCACT
M00172	V$AP1FJ_Q2	0.88612	3241	(+)	RSTGACTNMNW	GATGACATCAT
M00172	V$AP1FJ_Q2	0.812934	4062	(+)	RSTGACTNMNW	GATGACCTTCT
M00172	V$AP1FJ_Q2	0.81735	5541	(-)	RSTGACTNMNW	GCAGAATCACT
M00172	V$AP1FJ_Q2	0.837539	1880	(-)	RSTGACTNMNW	GCATGGTCACT
M00172	V$AP1FJ_Q2	0.91388	7196	(+)	RSTGACTNMNW	GCTGACATAAT
M00172	V$AP1FJ_Q2	0.814196	5904	(+)	RSTGACTNMNW	GCTGCCTTAGA
M00172	V$AP1FJ_Q2	0.816088	1884	(+)	RSTGACTNMNW	GGTCACTCCCT
M00172	V$AP1FJ_Q2	0.834385	7854	(+)	RSTGACTNMNW	GGTGACTTGTG
M00172	V$AP1FJ_Q2	0.828076	4059	(+)	RSTGACTNMNW	GGTGATGACCT
M00172	V$AP1FJ_Q2	0.832177	1865	(-)	RSTGACTNMNW	GTGATGTCACA
M00172	V$AP1FJ_Q2	0.830915	4148	(-)	RSTGACTNMNW	GTGCTGTCATT
M00172	V$AP1FJ_Q2	0.829968	7284	(-)	RSTGACTNMNW	TAGTAATCAGT
M00172	V$AP1FJ_Q2	0.839748	6071	(-)	RSTGACTNMNW	TATCAATCACT
M00172	V$AP1FJ_Q2	0.829022	3345	(+)	RSTGACTNMNW	TATGACCCACA
M00172	V$AP1FJ_Q2	0.826183	2831	(-)	RSTGACTNMNW	TATGTATCAGT
M00172	V$AP1FJ_Q2	0.833438	2080	(-)	RSTGACTNMNW	TCATAGTCAGA
M00172	V$AP1FJ_Q2	0.832177	7883	(+)	RSTGACTNMNW	TCTGACAGCGA
M00172	V$AP1FJ_Q2	0.824921	4553	(+)	RSTGACTNMNW	TCTGACTCCCG
M00172	V$AP1FJ_Q2	0.836593	7861	(+)	RSTGACTNMNW	TGTGACAGACA
M00172	V$AP1FJ_Q2	0.86877	368	(-)	RSTGACTNMNW	TTCTAGTCAGT
M00172	V$AP1FJ_Q2	0.844795	4775	(-)	RSTGACTNMNW	TTGCAATCACC
M00189	V$AP2_Q6	0.780561	4398	(+)	MKCCCSCNGGCG	AACCCCTCTGCA
M00189	V$AP2_Q6	0.826976	5977	(+)	MKCCCSCNGGCG	AACCTGAAGCAG
M00189	V$AP2_Q6	0.789522	837	(+)	MKCCCSCNGGCG	AATCCAAGGAGG
M00189	V$AP2_Q6	0.784007	3098	(+)	MKCCCSCNGGCG	AATCCCCAGTAC
M00189	V$AP2_Q6	0.787684	6021	(+)	MKCCCSCNGGCG	AATCTCAAGCCC
M00189	V$AP2_Q6	0.780101	789	(+)	MKCCCSCNGGCG	AATCTGGGGGAA
M00189	V$AP2_Q6	0.795037	1674	(-)	MKCCCSCNGGCG	ACCCACTGGGTC
M00189	V$AP2_Q6	0.857537	1428	(-)	MKCCCSCNGGCG	ACCCTTGGGGAG
M00189	V$AP2_Q6	0.786075	327	(-)	MKCCCSCNGGCG	ACTCTTGGGAAG
M00189	V$AP2_Q6	0.804688	3075	(+)	MKCCCSCNGGCG	AGCACGCACGAG
M00189	V$AP2_Q6	0.88534	3042	(+)	MKCCCSCNGGCG	AGCCCAGTGGAG
M00189	V$AP2_Q6	0.784007	1704	(-)	MKCCCSCNGGCG	AGCCTTGGCGTT
M00189	V$AP2_Q6	0.788833	4701	(+)	MKCCCSCNGGCG	AGGCCCCCAGCA
M00189	V$AP2_Q6	0.801241	3225	(-)	MKCCCSCNGGCG	AGGTTCTGGGAT
M00189	V$AP2_Q6	0.813419	4606	(-)	MKCCCSCNGGCG	AGTCGGCAGACC
M00189	V$AP2_Q6	0.788143	4606	(+)	MKCCCSCNGGCG	AGTCGGCAGACC
M00189	V$AP2_Q6	0.829733	3099	(+)	MKCCCSCNGGCG	ATCCCCAGTACC
M00189	V$AP2_Q6	0.787224	6863	(+)	MKCCCSCNGGCG	ATCCCTACAGAG
M00189	V$AP2_Q6	0.791131	2698	(+)	MKCCCSCNGGCG	ATCCCTCAAGAC
M00189	V$AP2_Q6	0.817555	7924	(+)	MKCCCSCNGGCG	ATCCTGACGACA
M00189	V$AP2_Q6	0.832261	1673	(+)	MKCCCSCNGGCG	CACCCACTGGGT
M00189	V$AP2_Q6	0.851333	5557	(+)	MKCCCSCNGGCG	CACCCCCCACCA
M00189	V$AP2_Q6	0.809972	5997	(+)	MKCCCSCNGGCG	CACCTGGAGGGT
M00189	V$AP2_Q6	0.827895	2664	(+)	MKCCCSCNGGCG	CATCCCAAGACT
M00189	V$AP2_Q6	0.817555	3809	(-)	MKCCCSCNGGCG	CCCATGCAGGTT
M00189	V$AP2_Q6	0.809972	6934	(-)	MKCCCSCNGGCG	CCCTGCCAGGTG
M00189	V$AP2_Q6	0.807675	4851	(-)	MKCCCSCNGGCG	CCTCTGGAGAAG
M00189	V$AP2_Q6	0.786994	1741	(+)	MKCCCSCNGGCG	CGCGCGCGCGCA
M00189	V$AP2_Q6	0.832261	1739	(+)	MKCCCSCNGGCG	CGCGCGCGCGCG
M00189	V$AP2_Q6	0.832261	1739	(-)	MKCCCSCNGGCG	CGCGCGCGCGCG
M00189	V$AP2_Q6	0.832261	1737	(+)	MKCCCSCNGGCG	CGCGCGCGCGCG
M00189	V$AP2_Q6	0.832261	1737	(-)	MKCCCSCNGGCG	CGCGCGCGCGCG
M00189	V$AP2_Q6	0.838465	1731	(-)	MKCCCSCNGGCG	CGCGTGCGCGCG
M00189	V$AP2_Q6	0.798713	1733	(-)	MKCCCSCNGGCG	CGTGCGCGCGCG
M00189	V$AP2_Q6	0.794347	1733	(+)	MKCCCSCNGGCG	CGTGCGCGCGCG
M00189	V$AP2_Q6	0.808824	2329	(-)	MKCCCSCNGGCG	CTAATGGGGGAG
M00189	V$AP2_Q6	0.876149	1949	(-)	MKCCCSCNGGCG	CTCCACTGGGAT
M00189	V$AP2_Q6	0.814338	4623	(+)	MKCCCSCNGGCG	CTCCCAGCCAAC
M00189	V$AP2_Q6	0.804228	5442	(+)	MKCCCSCNGGCG	CTCCCAGGACCT
M00189	V$AP2_Q6	0.904642	4558	(+)	MKCCCSCNGGCG	CTCCCGCGAGAG
M00189	V$AP2_Q6	0.848805	4558	(-)	MKCCCSCNGGCG	CTCCCGCGAGAG
M00189	V$AP2_Q6	0.826517	1505	(+)	MKCCCSCNGGCG	CTCCTCACAGAG
M00189	V$AP2_Q6	0.788603	5439	(+)	MKCCCSCNGGCG	CTCCTCCCAGGA
M00189	V$AP2_Q6	0.834559	6753	(-)	MKCCCSCNGGCG	CTCCTGTGGCCT
M00189	V$AP2_Q6	0.795037	6706	(-)	MKCCCSCNGGCG	CTCTCTTAGGAG
M00189	V$AP2_Q6	0.780101	544	(-)	MKCCCSCNGGCG	CTCTTGGGGAGT
M00189	V$AP2_Q6	0.786535	4753	(-)	MKCCCSCNGGCG	CTGCTCTGGGGC
M00189	V$AP2_Q6	0.804458	6725	(+)	MKCCCSCNGGCG	CTTCCCAAAAAG
M00189	V$AP2_Q6	0.809283	5358	(+)	MKCCCSCNGGCG	CTTCTCCAGAAC
M00189	V$AP2_Q6	0.798024	5358	(-)	MKCCCSCNGGCG	CTTCTCCAGAAC
M00189	V$AP2_Q6	0.786075	3348	(+)	MKCCCSCNGGCG	GACCCACACAAA
M00189	V$AP2_Q6	0.787224	5449	(+)	MKCCCSCNGGCG	GACCTGGCAACC
M00189	V$AP2_Q6	0.78125	2970	(-)	MKCCCSCNGGCG	GATCTGGGGAAT
M00189	V$AP2_Q6	0.917279	4702	(+)	MKCCCSCNGGCG	GGCCCCCAGCAG
M00189	V$AP2_Q6	0.820772	5934	(+)	MKCCCSCNGGCG	GGCCTAGAGAAG
M00189	V$AP2_Q6	0.891085	4762	(-)	MKCCCSCNGGCG	GGCCTTGGGAAG
M00189	V$AP2_Q6	0.826517	2336	(-)	MKCCCSCNGGCG	GGGAGGGAGGAG
M00189	V$AP2_Q6	0.780331	4761	(-)	MKCCCSCNGGCG	GGGCCTTGGGAA
M00189	V$AP2_Q6	0.824678	6253	(+)	MKCCCSCNGGCG	GTCCCAACTGCT
M00189	V$AP2_Q6	0.793428	5680	(-)	MKCCCSCNGGCG	GTCCTGTGAGTT
M00189	V$AP2_Q6	0.797564	8009	(-)	MKCCCSCNGGCG	GTCTCTCAGGCT
M00189	V$AP2_Q6	0.784007	1669	(+)	MKCCCSCNGGCG	GTTCCACCCACT
M00189	V$AP2_Q6	0.823989	543	(-)	MKCCCSCNGGCG	TCTCTTGGGGAG
M00189	V$AP2_Q6	0.805836	1054	(-)	MKCCCSCNGGCG	TGCCTTTGGGCA
M00189	V$AP2_Q6	0.786994	1735	(-)	MKCCCSCNGGCG	TGCGCGCGCGCG
M00189	V$AP2_Q6	0.842831	4754	(-)	MKCCCSCNGGCG	TGCTCTGGGGCC
M00005	V$AP4_01	0.753314	278	(+)	WGARYCAGCTGYGGNCNK	AAAAAATGCTTTAGGCAG
M00005	V$AP4_01	0.787464	2873	(+)	WGARYCAGCTGYGGNCNK	AAAACCAGAGGTATTAGG
M00005	V$AP4_01	0.801873	1042	(+)	WGARYCAGCTGYGGNCNK	AACATCAGCCACTGCCTT
M00005	V$AP4_01	0.832709	3519	(-)	WGARYCAGCTGYGGNCNK	AAGACAGTGGCTGTTTCT
M00005	V$AP4_01	0.755764	2705	(-)	WGARYCAGCTGYGGNCNK	AAGACCAGATTTCAGTCT
M00005	V$AP4_01	0.764553	3748	(+)	WGARYCAGCTGYGGNCNK	AATAGCAGATGGTGTCCT
M00005	V$AP4_01	0.763833	2579	(-)	WGARYCAGCTGYGGNCNK	AATCCTACCTCTGAAGGA
M00005	V$AP4_01	0.808501	4701	(-)	WGARYCAGCTGYGGNCNK	AGGCCCCCAGCAGTCAGA
M00005	V$AP4_01	0.788184	6748	(+)	WGARYCAGCTGYGGNCNK	ATAATCTCCTGTGGCCTG
M00005	V$AP4_01	0.770317	5965	(+)	WGARYCAGCTGYGGNCNK	ATGGGCAGCTGCAACCTG
M00005	V$AP4_01	0.766859	3621	(-)	WGARYCAGCTGYGGNCNK	ATTAATACAGTTGACACT
M00005	V$AP4_01	0.756484	4733	(-)	WGARYCAGCTGYGGNCNK	CCTACTGCTGGTGAACCT
M00005	V$AP4_01	0.773919	1507	(-)	WGARYCAGCTGYGGNCNK	CCTCACAGAGCTATGCCT
M00005	V$AP4_01	0.762104	2017	(-)	WGARYCAGCTGYGGNCNK	CGTACCAGTACTGGTACT
M00005	V$AP4_01	0.792075	7927	(-)	WGARYCAGCTGYGGNCNK	CTGACGACACTTGTCTCA
M00005	V$AP4_01	0.757349	6763	(-)	WGARYCAGCTGYGGNCNK	CTGGAAACAGCTTCTGTT
M00005	V$AP4_01	0.806916	1786	(-)	WGARYCAGCTGYGGNCNK	CTGGCTACCTTTGACGCT
M00005	V$AP4_01	0.787464	1698	(-)	WGARYCAGCTGYGGNCNK	CTGTCCAGCCTTGGCGTT
M00005	V$AP4_01	0.756484	6776	(-)	WGARYCAGCTGYGGNCNK	CTGTTTCTCGCTGGCTAT
M00005	V$AP4_01	0.760519	1445	(+)	WGARYCAGCTGYGGNCNK	GAACTTAGCTGTAGAGAG
M00005	V$AP4_01	0.785014	1669	(-)	WGARYCAGCTGYGGNCNK	GTTCCACCCACTGGGTCA
M00005	V$AP4_01	0.752161	4730	(-)	WGARYCAGCTGYGGNCNK	GTTCCTACTGCTGGTGAA
M00005	V$AP4_01	0.807781	3566	(+)	WGARYCAGCTGYGGNCNK	TAGCACAGTGCCTGGCAT
M00005	V$AP4_01	0.798559	1491	(-)	WGARYCAGCTGYGGNCNK	TTGACCTGAGCTGTCTCC
M00175	V$AP4_Q5	0.788357	6896	(+)	NNCAGCTGNN	AAAAGCTCTA
M00175	V$AP4_Q5	0.878128	5537	(+)	NNCAGCTGNN	AACAGCAGAA
M00175	V$AP4_Q5	0.841676	6768	(-)	NNCAGCTGNN	AACAGCTTCT
M00175	V$AP4_Q5	0.832699	6768	(+)	NNCAGCTGNN	AACAGCTTCT
M00175	V$AP4_Q5	0.781284	5408	(+)	NNCAGCTGNN	AACAGTAGCT
M00175	V$AP4_Q5	0.799238	4945	(-)	NNCAGCTGNN	AACCACTGCT
M00175	V$AP4_Q5	0.81012	7879	(-)	NNCAGCTGNN	AACCTCTGAC
M00175	V$AP4_Q5	0.781284	808	(+)	NNCAGCTGNN	AACTGCAGGC
M00175	V$AP4_Q5	0.81012	6258	(-)	NNCAGCTGNN	AACTGCTATG
M00175	V$AP4_Q5	0.861534	5876	(-)	NNCAGCTGNN	AAGAGCTGAA
M00175	V$AP4_Q5	0.794886	5876	(+)	NNCAGCTGNN	AAGAGCTGAA
M00175	V$AP4_Q5	0.785637	5678	(-)	NNCAGCTGNN	AAGTCCTGTG
M00175	V$AP4_Q5	0.796518	1965	(-)	NNCAGCTGNN	AAGTGCTCAG
M00175	V$AP4_Q5	0.900435	4146	(-)	NNCAGCTGNN	AAGTGCTGTC
M00175	V$AP4_Q5	0.781284	3748	(+)	NNCAGCTGNN	AATAGCAGAT
M00175	V$AP4_Q5	0.81012	958	(-)	NNCAGCTGNN	ACCTGCTATT
M00175	V$AP4_Q5	0.823721	6965	(+)	NNCAGCTGNN	AGAAGCTGGC
M00175	V$AP4_Q5	0.788357	5504	(+)	NNCAGCTGNN	AGCACCTCAG
M00175	V$AP4_Q5	0.852557	3751	(+)	NNCAGCTGNN	AGCAGATGGT
M00175	V$AP4_Q5	0.788357	5984	(+)	NNCAGCTGNN	AGCAGTTCTA
M00175	V$AP4_Q5	0.781284	1048	(-)	NNCAGCTGNN	AGCCACTGCC
M00175	V$AP4_Q5	0.781284	6771	(-)	NNCAGCTGNN	AGCTTCTGTT
M00175	V$AP4_Q5	0.828074	2316	(+)	NNCAGCTGNN	AGGAGCTCGT
M00175	V$AP4_Q5	0.806311	1075	(+)	NNCAGCTGNN	AGTAGCTCTG
M00175	V$AP4_Q5	0.801143	2780	(-)	NNCAGCTGNN	AGTTGCTGAT
M00175	V$AP4_Q5	0.823721	238	(-)	NNCAGCTGNN	ATCAGATGCC
M00175	V$AP4_Q5	0.805767	238	(+)	NNCAGCTGNN	ATCAGATGCC
M00175	V$AP4_Q5	0.906964	7819	(+)	NNCAGCTGNN	ATCAGCTCAC
M00175	V$AP4_Q5	0.834603	7819	(-)	NNCAGCTGNN	ATCAGCTCAC
M00175	V$AP4_Q5	0.821001	2836	(+)	NNCAGCTGNN	ATCAGTAGGT
M00175	V$AP4_Q5	0.781284	1658	(+)	NNCAGCTGNN	ATCAGTTCAC
M00175	V$AP4_Q5	0.81012	1655	(+)	NNCAGCTGNN	ATCATCAGTT
M00175	V$AP4_Q5	0.781284	3943	(-)	NNCAGCTGNN	ATCTCCTGTC
M00175	V$AP4_Q5	0.792165	6751	(-)	NNCAGCTGNN	ATCTCCTGTG
M00175	V$AP4_Q5	0.792165	7253	(+)	NNCAGCTGNN	ATCTGCAGCT
M00175	V$AP4_Q5	0.781284	7253	(-)	NNCAGCTGNN	ATCTGCAGCT
M00175	V$AP4_Q5	0.803047	7235	(-)	NNCAGCTGNN	ATCTTCTGAG
M00175	V$AP4_Q5	0.781284	5644	(+)	NNCAGCTGNN	CAAAGCAGAG
M00175	V$AP4_Q5	0.893362	5501	(+)	NNCAGCTGNN	CACAGCACCT
M00175	V$AP4_Q5	0.781284	1917	(+)	NNCAGCTGNN	CACAGTAGTC
M00175	V$AP4_Q5	0.81012	4892	(+)	NNCAGCTGNN	CACAGTAGTT
M00175	V$AP4_Q5	0.781284	1665	(+)	NNCAGCTGNN	CACAGTTCCA
M00175	V$AP4_Q5	0.799238	4048	(-)	NNCAGCTGNN	CACTGATGTG
M00175	V$AP4_Q5	0.81012	4948	(+)	NNCAGCTGNN	CACTGCTCCT
M00175	V$AP4_Q5	0.788357	4948	(-)	NNCAGCTGNN	CACTGCTCCT
M00175	V$AP4_Q5	0.799238	7992	(-)	NNCAGCTGNN	CACTGGTGTG
M00175	V$AP4_Q5	0.817193	1512	(-)	NNCAGCTGNN	CAGAGCTATG
M00175	V$AP4_Q5	0.942873	1985	(-)	NNCAGCTGNN	CAGAGCTGTG
M00175	V$AP4_Q5	0.841676	1985	(+)	NNCAGCTGNN	CAGAGCTGTG
M00175	V$AP4_Q5	0.785637	3644	(-)	NNCAGCTGNN	CAGTGCAGAG
M00175	V$AP4_Q5	0.805767	7433	(+)	NNCAGCTGNN	CATAGCTGAA
M00175	V$AP4_Q5	0.841676	6255	(-)	NNCAGCTGNN	CCCAACTGCT
M00175	V$AP4_Q5	0.841676	955	(-)	NNCAGCTGNN	CCCACCTGCT
M00175	V$AP4_Q5	0.841676	4706	(-)	NNCAGCTGNN	CCCAGCAGTC
M00175	V$AP4_Q5	0.814744	4706	(+)	NNCAGCTGNN	CCCAGCAGTC
M00175	V$AP4_Q5	0.81012	6302	(+)	NNCAGCTGNN	CTCAGAAGTG
M00175	V$AP4_Q5	0.893362	5509	(+)	NNCAGCTGNN	CTCAGCACTA
M00175	V$AP4_Q5	0.828074	6224	(+)	NNCAGCTGNN	CTCAGGTCTG
M00175	V$AP4_Q5	0.792165	6908	(+)	NNCAGCTGNN	CTCTGCTCCC
M00175	V$AP4_Q5	0.781284	1080	(-)	NNCAGCTGNN	CTCTGCTTAT
M00175	V$AP4_Q5	0.914037	1496	(-)	NNCAGCTGNN	CTGAGCTGTC
M00175	V$AP4_Q5	0.834603	1496	(+)	NNCAGCTGNN	CTGAGCTGTC
M00175	V$AP4_Q5	0.834603	1448	(+)	NNCAGCTGNN	CTTAGCTGTA
M00175	V$AP4_Q5	0.799238	1593	(+)	NNCAGCTGNN	GAAAGCAGGG
M00175	V$AP4_Q5	0.790261	7553	(+)	NNCAGCTGNN	GACAGCAAAT
M00175	V$AP4_Q5	0.790261	7886	(+)	NNCAGCTGNN	GACAGCGAGA
M00175	V$AP4_Q5	0.81012	3503	(+)	NNCAGCTGNN	GACAGTAGGT
M00175	V$AP4_Q5	0.781284	3521	(+)	NNCAGCTGNN	GACAGTGGCT
M00175	V$AP4_Q5	0.792165	6237	(-)	NNCAGCTGNN	GACTGCAGAG
M00175	V$AP4_Q5	0.814744	919	(-)	NNCAGCTGNN	GACTGCTGAA
M00175	V$AP4_Q5	0.794886	919	(+)	NNCAGCTGNN	GACTGCTGAA
M00175	V$AP4_Q5	0.788357	3424	(-)	NNCAGCTGNN	GAGAACTGCT
M00175	V$AP4_Q5	0.81012	4425	(-)	NNCAGCTGNN	GAGAGATGAG
M00175	V$AP4_Q5	0.817193	201	(+)	NNCAGCTGNN	GAGAGCTCTT
M00175	V$AP4_Q5	0.788357	201	(-)	NNCAGCTGNN	GAGAGCTCTT
M00175	V$AP4_Q5	0.832699	5633	(-)	NNCAGCTGNN	GAGAGCTGAA
M00175	V$AP4_Q5	0.794886	5633	(+)	NNCAGCTGNN	GAGAGCTGAA
M00175	V$AP4_Q5	0.823721	3663	(-)	NNCAGCTGNN	GCCAACTGTC
M00175	V$AP4_Q5	0.823721	6938	(-)	NNCAGCTGNN	GCCAGGTGTC
M00175	V$AP4_Q5	0.920566	5968	(+)	NNCAGCTGNN	GGCAGCTGCA
M00175	V$AP4_Q5	0.828346	5968	(-)	NNCAGCTGNN	GGCAGCTGCA
M00175	V$AP4_Q5	0.852557	6446	(+)	NNCAGCTGNN	GGCATCTGGT
M00175	V$AP4_Q5	0.792165	1435	(-)	NNCAGCTGNN	GGGAGCTAAG
M00175	V$AP4_Q5	0.906964	7192	(-)	NNCAGCTGNN	GGGAGCTGAC
M00175	V$AP4_Q5	0.794886	7192	(+)	NNCAGCTGNN	GGGAGCTGAC
M00175	V$AP4_Q5	0.799238	6701	(+)	NNCAGCTGNN	GTCAACTCTC
M00175	V$AP4_Q5	0.781284	851	(+)	NNCAGCTGNN	GTCAGTAGTA
M00175	V$AP4_Q5	0.805767	642	(+)	NNCAGCTGNN	GTCATCTGCC
M00175	V$AP4_Q5	0.794886	642	(-)	NNCAGCTGNN	GTCATCTGCC
M00175	V$AP4_Q5	0.792165	4084	(-)	NNCAGCTGNN	GTGAGTTGAG
M00175	V$AP4_Q5	0.834603	5303	(-)	NNCAGCTGNN	TACAGCTCAG
M00175	V$AP4_Q5	0.821817	5303	(+)	NNCAGCTGNN	TACAGCTCAG
M00175	V$AP4_Q5	0.823721	3626	(-)	NNCAGCTGNN	TACAGTTGAC
M00175	V$AP4_Q5	0.823721	4872	(-)	NNCAGCTGNN	TACAGTTGAT
M00175	V$AP4_Q5	0.803863	4735	(-)	NNCAGCTGNN	TACTGCTGGT
M00175	V$AP4_Q5	0.781284	5117	(-)	NNCAGCTGNN	TACTGTTGAT
M00175	V$AP4_Q5	0.797334	5900	(-)	NNCAGCTGNN	TAGGGCTGCC
M00175	V$AP4_Q5	0.790261	4072	(-)	NNCAGCTGNN	TCATGCTGTT
M00175	V$AP4_Q5	0.823721	1	(-)	NNCAGCTGNN	TCCATCTGTT
M00175	V$AP4_Q5	0.781284	4732	(-)	NNCAGCTGNN	TCCTACTGCT
M00175	V$AP4_Q5	0.781284	3762	(-)	NNCAGCTGNN	TCCTACTGTT
M00175	V$AP4_Q5	0.814744	1576	(-)	NNCAGCTGNN	TCCTGCTGGT
M00175	V$AP4_Q5	0.816649	3729	(-)	NNCAGCTGNN	TGCATCTGAG
M00175	V$AP4_Q5	0.853645	7032	(-)	NNCAGCTGNN	TGGTGCTGCT
M00175	V$AP4_Q5	0.792165	1491	(-)	NNCAGCTGNN	TTGACCTGAG
M00176	V$AP4_Q6	0.780005	1944	(+)	CWCAGCTGGN	AAAAGCTCCA
M00176	V$AP4_Q6	0.780005	6896	(+)	CWCAGCTGGN	AAAAGCTCTA
M00176	V$AP4_Q6	0.836131	6768	(+)	CWCAGCTGGN	AACAGCTTCT
M00176	V$AP4_Q6	0.813831	6768	(-)	CWCAGCTGGN	AACAGCTTCT
M00176	V$AP4_Q6	0.780005	4945	(-)	CWCAGCTGGN	AACCACTGCT
M00176	V$AP4_Q6	0.796793	7879	(-)	CWCAGCTGGN	AACCTCTGAC
M00176	V$AP4_Q6	0.836131	5876	(-)	CWCAGCTGGN	AAGAGCTGAA
M00176	V$AP4_Q6	0.762967	5152	(-)	CWCAGCTGGN	AAGCACTGTT
M00176	V$AP4_Q6	0.802305	4146	(-)	CWCAGCTGGN	AAGTGCTGTC
M00176	V$AP4_Q6	0.768479	872	(-)	CWCAGCTGGN	ACCAAATGTG
M00176	V$AP4_Q6	0.823854	6965	(+)	CWCAGCTGGN	AGAAGCTGGC
M00176	V$AP4_Q6	0.840641	3751	(+)	CWCAGCTGGN	AGCAGATGGT
M00176	V$AP4_Q6	0.763217	5984	(+)	CWCAGCTGGN	AGCAGTTCTA
M00176	V$AP4_Q6	0.780005	1048	(-)	CWCAGCTGGN	AGCCACTGCC
M00176	V$AP4_Q6	0.806815	2316	(+)	CWCAGCTGGN	AGGAGCTCGT
M00176	V$AP4_Q6	0.763217	1075	(+)	CWCAGCTGGN	AGTAGCTCTG
M00176	V$AP4_Q6	0.813831	238	(+)	CWCAGCTGGN	ATCAGATGCC
M00176	V$AP4_Q6	0.819344	7819	(+)	CWCAGCTGGN	ATCAGCTCAC
M00176	V$AP4_Q6	0.768479	4578	(+)	CWCAGCTGGN	CAAAGATGGT
M00176	V$AP4_Q6	0.772989	1510	(+)	CWCAGCTGGN	CACAGAGCTA
M00176	V$AP4_Q6	0.772989	1983	(+)	CWCAGCTGGN	CACAGAGCTG
M00176	V$AP4_Q6	0.829116	5501	(+)	CWCAGCTGGN	CACAGCACCT
M00176	V$AP4_Q6	0.762716	1872	(+)	CWCAGCTGGN	CACAGCCAGC
M00176	V$AP4_Q6	0.789777	3569	(+)	CWCAGCTGGN	CACAGTGCCT
M00176	V$AP4_Q6	0.806815	1665	(+)	CWCAGCTGGN	CACAGTTCCA
M00176	V$AP4_Q6	0.823603	4948	(+)	CWCAGCTGGN	CACTGCTCCT
M00176	V$AP4_Q6	0.806815	1512	(-)	CWCAGCTGGN	CAGAGCTATG
M00176	V$AP4_Q6	0.922576	1985	(-)	CWCAGCTGGN	CAGAGCTGTG
M00176	V$AP4_Q6	0.840641	1985	(+)	CWCAGCTGGN	CAGAGCTGTG
M00176	V$AP4_Q6	0.764219	7433	(+)	CWCAGCTGGN	CATAGCTGAA
M00176	V$AP4_Q6	0.823854	6255	(-)	CWCAGCTGGN	CCCAACTGCT
M00176	V$AP4_Q6	0.764219	6255	(+)	CWCAGCTGGN	CCCAACTGCT
M00176	V$AP4_Q6	0.823854	955	(-)	CWCAGCTGGN	CCCACCTGCT
M00176	V$AP4_Q6	0.764219	955	(+)	CWCAGCTGGN	CCCACCTGCT
M00176	V$AP4_Q6	0.840641	4706	(-)	CWCAGCTGGN	CCCAGCAGTC
M00176	V$AP4_Q6	0.806815	5928	(+)	CWCAGCTGGN	CTCAGAGGCC
M00176	V$AP4_Q6	0.812328	5509	(+)	CWCAGCTGGN	CTCAGCACTA
M00176	V$AP4_Q6	0.806815	6224	(+)	CWCAGCTGGN	CTCAGGTCTG
M00176	V$AP4_Q6	0.7998	1970	(+)	CWCAGCTGGN	CTCAGTGCGC
M00176	V$AP4_Q6	0.806815	5308	(+)	CWCAGCTGGN	CTCAGTGGCA
M00176	V$AP4_Q6	0.806815	6908	(+)	CWCAGCTGGN	CTCTGCTCCC
M00176	V$AP4_Q6	0.840641	1496	(+)	CWCAGCTGGN	CTGAGCTGTC
M00176	V$AP4_Q6	0.819344	1496	(-)	CWCAGCTGGN	CTGAGCTGTC
M00176	V$AP4_Q6	0.840641	1448	(+)	CWCAGCTGGN	CTTAGCTGTA
M00176	V$AP4_Q6	0.812328	7886	(+)	CWCAGCTGGN	GACAGCGAGA
M00176	V$AP4_Q6	0.796793	3521	(+)	CWCAGCTGGN	GACAGTGGCT
M00176	V$AP4_Q6	0.763217	3424	(-)	CWCAGCTGGN	GAGAACTGCT
M00176	V$AP4_Q6	0.806815	4425	(-)	CWCAGCTGGN	GAGAGATGAG
M00176	V$AP4_Q6	0.796793	201	(+)	CWCAGCTGGN	GAGAGCTCTT
M00176	V$AP4_Q6	0.780005	201	(-)	CWCAGCTGGN	GAGAGCTCTT
M00176	V$AP4_Q6	0.819344	5633	(-)	CWCAGCTGGN	GAGAGCTGAA
M00176	V$AP4_Q6	0.840641	3663	(-)	CWCAGCTGGN	GCCAACTGTC
M00176	V$AP4_Q6	0.840641	6938	(-)	CWCAGCTGGN	GCCAGGTGTC
M00176	V$AP4_Q6	0.912804	5968	(+)	CWCAGCTGGN	GGCAGCTGCA
M00176	V$AP4_Q6	0.836382	5968	(-)	CWCAGCTGGN	GGCAGCTGCA
M00176	V$AP4_Q6	0.763217	291	(+)	CWCAGCTGGN	GGCAGTTCCA
M00176	V$AP4_Q6	0.840641	6446	(+)	CWCAGCTGGN	GGCATCTGGT
M00176	V$AP4_Q6	0.806815	1435	(-)	CWCAGCTGGN	GGGAGCTAAG
M00176	V$AP4_Q6	0.895765	7192	(-)	CWCAGCTGGN	GGGAGCTGAC
M00176	V$AP4_Q6	0.780005	6701	(+)	CWCAGCTGGN	GTCAACTCTC
M00176	V$AP4_Q6	0.813831	642	(+)	CWCAGCTGGN	GTCATCTGCC
M00176	V$AP4_Q6	0.840641	5303	(-)	CWCAGCTGGN	TACAGCTCAG
M00176	V$AP4_Q6	0.813831	3626	(-)	CWCAGCTGGN	TACAGTTGAC
M00176	V$AP4_Q6	0.813831	4872	(-)	CWCAGCTGGN	TACAGTTGAT
M00176	V$AP4_Q6	0.781007	4735	(+)	CWCAGCTGGN	TACTGCTGGT
M00176	V$AP4_Q6	0.76873	5900	(-)	CWCAGCTGGN	TAGGGCTGCC
M00176	V$AP4_Q6	0.762716	8014	(-)	CWCAGCTGGN	TCAGGCTGTG
M00176	V$AP4_Q6	0.840641	1	(-)	CWCAGCTGGN	TCCATCTGTT
M00176	V$AP4_Q6	0.840641	3729	(-)	CWCAGCTGGN	TGCATCTGAG
M00176	V$AP4_Q6	0.76873	7032	(-)	CWCAGCTGGN	TGGTGCTGCT
M00176	V$AP4_Q6	0.764219	5995	(+)	CWCAGCTGGN	TTCACCTGGA
M00236	V$ARNT_01	0.772842	7962	(-)	NNNNNCACGTGNNNNN	AAAGCCACTTGGAATA
M00236	V$ARNT_01	0.766398	7962	(+)	NNNNNCACGTGNNNNN	AAAGCCACTTGGAATA
M00236	V$ARNT_01	0.752819	1181	(-)	NNNNNCACGTGNNNNN	AGAACCACCTTAAATA
M00236	V$ARNT_01	0.793786	2010	(+)	NNNNNCACGTGNNNNN	AGAGGAACGTACCAGT
M00236	V$ARNT_01	0.790564	1562	(+)	NNNNNCACGTGNNNNN	AGGGGAAAGTGCCTTC
M00236	V$ARNT_01	0.767089	4140	(+)	NNNNNCACGTGNNNNN	ATACCAAAGTGCTGTC
M00236	V$ARNT_01	0.773303	952	(-)	NNNNNCACGTGNNNNN	ATCCCCACCTGCTATT
M00236	V$ARNT_01	0.806444	1959	(+)	NNNNNCACGTGNNNNN	ATGTTCAAGTGCTCAG
M00236	V$ARNT_01	0.765478	1959	(-)	NNNNNCACGTGNNNNN	ATGTTCAAGTGCTCAG
M00236	V$ARNT_01	0.755811	639	(+)	NNNNNCACGTGNNNNN	ATTGTCATCTGCCCTG
M00236	V$ARNT_01	0.787572	5185	(+)	NNNNNCACGTGNNNNN	CATAACACGTATTTGT
M00236	V$ARNT_01	0.780207	3810	(-)	NNNNNCACGTGNNNNN	CCATGCAGGTTAATCC
M00236	V$ARNT_01	0.752129	1207	(-)	NNNNNCACGTGNNNNN	CCTATCACTTTAGATG
M00236	V$ARNT_01	0.755581	5715	(+)	NNNNNCACGTGNNNNN	CTGTGCATGTGCATGA
M00236	V$ARNT_01	0.798849	7929	(-)	NNNNNCACGTGNNNNN	GACGACACTTGTCTCA
M00236	V$ARNT_01	0.767319	3051	(+)	NNNNNCACGTGNNNNN	GAGAGAACATGCTTAG
M00236	V$ARNT_01	0.810587	1219	(+)	NNNNNCACGTGNNNNN	GATGCCACTTGAAGCC
M00236	V$ARNT_01	0.818182	1344	(+)	NNNNNCACGTGNNNNN	GATGTAAGGTGGTTGG
M00236	V$ARNT_01	0.794476	3076	(-)	NNNNNCACGTGNNNNN	GCACGCACGAGGTCCT
M00236	V$ARNT_01	0.792405	1726	(+)	NNNNNCACGTGNNNNN	GCATGCGCGTGCGCGC
M00236	V$ARNT_01	0.765478	1740	(-)	NNNNNCACGTGNNNNN	GCGCGCGCGCGCACAC
M00236	V$ARNT_01	0.774914	5992	(+)	NNNNNCACGTGNNNNN	TAGTTCACCTGGAGGG
M00236	V$ARNT_01	0.758573	5856	(-)	NNNNNCACGTGNNNNN	TATTCCAGGTGGTAAG
M00236	V$ARNT_01	0.759724	7998	(-)	NNNNNCACGTGNNNNN	TGTGGCAAGTTGTCTC
M00236	V$ARNT_01	0.820944	3819	(+)	NNNNNCACGTGNNNNN	TTAATCCCGTGTTGTC
M00236	V$ARNT_01	0.772152	7387	(-)	NNNNNCACGTGNNNNN	TTCATCATGTGCTAAG
M00236	V$ARNT_01	0.750058	2958	(+)	NNNNNCACGTGNNNNN	TTCTCAACGTGTGATC
M00236	V$ARNT_01	0.787112	667	(+)	NNNNNCACGTGNNNNN	TTGTTCACTTGTTCTA
M00155	V$ARP1_01	0.812418	6046	(-)	TGARCCYTTGAMCCYW	AAAGACCAAGCACTCA
M00155	V$ARP1_01	0.75309	1317	(-)	TGARCCYTTGAMCCYW	AAAGCATAAAAATTGA
M00155	V$ARP1_01	0.785372	1938	(-)	TGARCCYTTGAMCCYW	AAATGCAAAAGCTCCA
M00155	V$ARP1_01	0.776501	898	(-)	TGARCCYTTGAMCCYW	AAATTTGAGAGCCTAA
M00155	V$ARP1_01	0.809946	5869	(-)	TGARCCYTTGAMCCYW	AAGAGTAAAGAGCTGA
M00155	V$ARP1_01	0.79555	589	(-)	TGARCCYTTGAMCCYW	AAGGGTAAAGCTTTCA
M00155	V$ARP1_01	0.869856	6848	(-)	TGARCCYTTGAMCCYW	AAGGTTCAGAGTTTGA
M00155	V$ARP1_01	0.780573	3643	(-)	TGARCCYTTGAMCCYW	ACAGTGCAGAGGTTAG
M00155	V$ARP1_01	0.750763	1799	(-)	TGARCCYTTGAMCCYW	ACGCTCCTTAAACTCA
M00155	V$ARP1_01	0.784644	5877	(-)	TGARCCYTTGAMCCYW	AGAGCTGAAAAGTGCC
M00155	V$ARP1_01	0.781445	3650	(-)	TGARCCYTTGAMCCYW	AGAGGTTAGGAGTGCC
M00155	V$ARP1_01	0.788134	3509	(-)	TGARCCYTTGAMCCYW	AGGTTTCATGAAGACA
M00155	V$ARP1_01	0.76007	931	(-)	TGARCCYTTGAMCCYW	ATAGGTCAGGGAATCT
M00155	V$ARP1_01	0.761379	7289	(-)	TGARCCYTTGAMCCYW	ATCAGTCAAAAGTTGA
M00155	V$ARP1_01	0.763269	1651	(-)	TGARCCYTTGAMCCYW	ATGTATCATCAGTTCA
M00155	V$ARP1_01	0.783045	47	(-)	TGARCCYTTGAMCCYW	ATGTTCCTAAAATTCA
M00155	V$ARP1_01	0.766613	7978	(-)	TGARCCYTTGAMCCYW	CAGTATAAAAGATTCA
M00155	V$ARP1_01	0.812564	3083	(-)	TGARCCYTTGAMCCYW	CGAGGTCCTGAGTTCA
M00155	V$ARP1_01	0.809074	3083	(+)	TGARCCYTTGAMCCYW	CGAGGTCCTGAGTTCA
M00155	V$ARP1_01	0.750909	5687	(-)	TGARCCYTTGAMCCYW	GAGTTTGGAAGCCTCA
M00155	V$ARP1_01	0.797732	1958	(-)	TGARCCYTTGAMCCYW	GATGTTCAAGTGCTCA
M00155	V$ARP1_01	0.762687	1125	(-)	TGARCCYTTGAMCCYW	GATTCTCAAAACTTGA
M00155	V$ARP1_01	0.757743	5904	(+)	TGARCCYTTGAMCCYW	GCTGCCTTAGAACCTT
M00155	V$ARP1_01	0.79206	3400	(+)	TGARCCYTTGAMCCYW	GGAAATCCTGAGACCA
M00155	V$ARP1_01	0.765159	2977	(+)	TGARCCYTTGAMCCYW	GGAATCCCTGGAGTGA
M00155	V$ARP1_01	0.750182	594	(+)	TGARCCYTTGAMCCYW	TAAAGCTTTCAGAACT
M00155	V$ARP1_01	0.755417	76	(-)	TGARCCYTTGAMCCYW	TAGGCAAAAAGCATCA
M00155	V$ARP1_01	0.797877	1201	(+)	TGARCCYTTGAMCCYW	TCAACCCCTATCACTT
M00155	V$ARP1_01	0.806747	2554	(+)	TGARCCYTTGAMCCYW	TCACATTTTGAACTCT
M00155	V$ARP1_01	0.785953	6853	(+)	TGARCCYTTGAMCCYW	TCAGAGTTTGATCCCT
M00155	V$ARP1_01	0.763705	1659	(-)	TGARCCYTTGAMCCYW	TCAGTTCACAGTTCCA
M00155	V$ARP1_01	0.762542	1701	(+)	TGARCCYTTGAMCCYW	TCCAGCCTTGGCGTTG
M00155	V$ARP1_01	0.819543	646	(+)	TGARCCYTTGAMCCYW	TCTGCCCTGGAAACCA
M00155	V$ARP1_01	0.772284	4752	(+)	TGARCCYTTGAMCCYW	TCTGCTCTGGGGCCTT
M00155	V$ARP1_01	0.775338	2813	(+)	TGARCCYTTGAMCCYW	TCTGCTCTTGGCAATA
M00155	V$ARP1_01	0.784354	5	(-)	TGARCCYTTGAMCCYW	TCTGTTCATGAGTGGG
M00155	V$ARP1_01	0.772866	6663	(+)	TGARCCYTTGAMCCYW	TGAACCACTGCATTCT
M00155	V$ARP1_01	0.7829	4943	(+)	TGARCCYTTGAMCCYW	TGAACCACTGCTCCTA
M00155	V$ARP1_01	0.836266	4744	(+)	TGARCCYTTGAMCCYW	TGAACCTTTCTGCTCT
M00155	V$ARP1_01	0.764578	5676	(+)	TGARCCYTTGAMCCYW	TGAAGTCCTGTGAGTT
M00155	V$ARP1_01	0.77592	6236	(-)	TGARCCYTTGAMCCYW	TGACTGCAGAGCCTGA
M00155	V$ARP1_01	0.767486	4984	(+)	TGARCCYTTGAMCCYW	TGAGCCTCTGGTTACA
M00155	V$ARP1_01	0.756289	1535	(-)	TGARCCYTTGAMCCYW	TGAGGCAATAAACTCC
M00155	V$ARP1_01	0.750182	1535	(+)	TGARCCYTTGAMCCYW	TGAGGCAATAAACTCC
M00155	V$ARP1_01	0.822015	7419	(+)	TGARCCYTTGAMCCYW	TGAGTTTCTCAAATCA
M00155	V$ARP1_01	0.857787	4824	(+)	TGARCCYTTGAMCCYW	TGCACCTCTTAACTCA
M00155	V$ARP1_01	0.762687	4056	(+)	TGARCCYTTGAMCCYW	TGCGGTGATGACCTTC
M00155	V$ARP1_01	0.772284	4572	(-)	TGARCCYTTGAMCCYW	TGCTTTCAAAGATGGT
M00155	V$ARP1_01	0.791188	3675	(-)	TGARCCYTTGAMCCYW	TGGAGTCAAAAATCCG
M00155	V$ARP1_01	0.770976	5137	(-)	TGARCCYTTGAMCCYW	TGGGTTCACAGCCAAA
M00155	V$ARP1_01	0.75309	494	(-)	TGARCCYTTGAMCCYW	TGGTTTCCCAAGCTCC
M00155	V$ARP1_01	0.773593	7877	(+)	TGARCCYTTGAMCCYW	TTAACCTCTGACAGCG
M00155	V$ARP1_01	0.764287	7748	(+)	TGARCCYTTGAMCCYW	TTAATTTTTCAAATGT
M00155	V$ARP1_01	0.755271	6212	(+)	TGARCCYTTGAMCCYW	TTGAGATTTGAACTCA
M00155	V$ARP1_01	0.762251	1059	(-)	TGARCCYTTGAMCCYW	TTGGGCAAAGGATTTA
M00017	V$ATF_01	0.824285	928	(-)	CNSTGACGTNNNYC	AACATAGGTCAGGG
M00017	V$ATF_01	0.775243	2078	(-)	CNSTGACGTNNNYC	AATCATAGTCAGAG
M00017	V$ATF_01	0.755573	5978	(+)	CNSTGACGTNNNYC	ACCTGAAGCAGTTC
M00017	V$ATF_01	0.742985	5469	(-)	CNSTGACGTNNNYC	ACTTTCCATCACAG
M00017	V$ATF_01	0.829531	7195	(+)	CNSTGACGTNNNYC	AGCTGACATAATCC
M00017	V$ATF_01	0.757671	7119	(+)	CNSTGACGTNNNYC	ATCTGAGGCAAACT
M00017	V$ATF_01	0.759245	3237	(+)	CNSTGACGTNNNYC	ATGTGATGACATCA
M00017	V$ATF_01	0.75636	7306	(-)	CNSTGACGTNNNYC	CACAATCTTCACAT
M00017	V$ATF_01	0.777865	1917	(-)	CNSTGACGTNNNYC	CACAGTAGTCATAG
M00017	V$ATF_01	0.849462	1863	(-)	CNSTGACGTNNNYC	CAGTGATGTCACAG
M00017	V$ATF_01	0.759507	1863	(+)	CNSTGACGTNNNYC	CAGTGATGTCACAG
M00017	V$ATF_01	0.774194	6915	(-)	CNSTGACGTNNNYC	CCCAGACCTCACCC
M00017	V$ATF_01	0.747181	6915	(+)	CNSTGACGTNNNYC	CCCAGACCTCACCC
M00017	V$ATF_01	0.755311	4706	(-)	CNSTGACGTNNNYC	CCCAGCAGTCAGAG
M00017	V$ATF_01	0.772095	1706	(+)	CNSTGACGTNNNYC	CCTTGGCGTTGCCT
M00017	V$ATF_01	0.771309	4058	(+)	CNSTGACGTNNNYC	CGGTGATGACCTTC
M00017	V$ATF_01	0.797535	1794	(+)	CNSTGACGTNNNYC	CTTTGACGCTCCTT
M00017	V$ATF_01	0.801993	6434	(-)	CNSTGACGTNNNYC	GAAATTCTTCAGGG
M00017	V$ATF_01	0.757933	1139	(-)	CNSTGACGTNNNYC	GAATAATGTCAAGA
M00017	V$ATF_01	0.762654	3440	(-)	CNSTGACGTNNNYC	GATACACCTCAAAA
M00017	V$ATF_01	0.748492	613	(-)	CNSTGACGTNNNYC	GATATGCCTCAGCC
M00017	V$ATF_01	0.753213	7383	(-)	CNSTGACGTNNNYC	GATTTTCATCATGT
M00017	V$ATF_01	0.751115	7125	(-)	CNSTGACGTNNNYC	GGCAAACTTCATTA
M00017	V$ATF_01	0.751115	2000	(-)	CNSTGACGTNNNYC	GGGCGAGGACAGAG
M00017	V$ATF_01	0.795174	3459	(-)	CNSTGACGTNNNYC	GGTATACCTCATCA
M00017	V$ATF_01	0.752688	5663	(+)	CNSTGACGTNNNYC	GTTTGACCTCATTT
M00017	V$ATF_01	0.760556	5921	(-)	CNSTGACGTNNNYC	TACTTGCCTCAGAG
M00017	V$ATF_01	0.890113	7925	(+)	CNSTGACGTNNNYC	TCCTGACGACACTT
M00017	V$ATF_01	0.743247	7925	(-)	CNSTGACGTNNNYC	TCCTGACGACACTT
M00017	V$ATF_01	0.75872	3240	(+)	CNSTGACGTNNNYC	TGATGACATCATCA
M00017	V$ATF_01	0.75872	3240	(-)	CNSTGACGTNNNYC	TGATGACATCATCA
M00017	V$ATF_01	0.752426	5837	(+)	CNSTGACGTNNNYC	TGATGACCTTGGTT
M00017	V$ATF_01	0.75059	7853	(+)	CNSTGACGTNNNYC	TGGTGACTTGTGAC
M00017	V$ATF_01	0.743771	7800	(+)	CNSTGACGTNNNYC	TTATGAAGTAGTCA
M00238	V$BARBIE_01	0.811874	4495	(+)	ATNNAAAGCNGRNGG	AAAAAAAGGGGGAAA
M00238	V$BARBIE_01	0.796482	6687	(+)	ATNNAAAGCNGRNGG	AAAAAAAGTAATGGG
M00238	V$BARBIE_01	0.797215	6285	(+)	ATNNAAAGCNGRNGG	AAAAAAAGTTTGATT
M00238	V$BARBIE_01	0.815539	5641	(+)	ATNNAAAGCNGRNGG	AAACAAAGCAGAGAA
M00238	V$BARBIE_01	0.81334	1313	(+)	ATNNAAAGCNGRNGG	AAATAAAGCATAAAA
M00238	V$BARBIE_01	0.858295	3358	(+)	ATNNAAAGCNGRNGG	AACAAAAGCTTTTGA
M00238	V$BARBIE_01	0.783289	8068	(+)	ATNNAAAGCNGRNGG	AATAAAAGGAAGAAA
M00238	V$BARBIE_01	0.840459	3359	(-)	ATNNAAAGCNGRNGG	ACAAAAGCTTTTGAG
M00238	V$BARBIE_01	0.833618	1760	(-)	ATNNAAAGCNGRNGG	ACACAGCCTTTTGAG
M00238	V$BARBIE_01	0.828243	3412	(+)	ATNNAAAGCNGRNGG	ACCAAAAGGTTTGAG
M00238	V$BARBIE_01	0.801613	3745	(+)	ATNNAAAGCNGRNGG	ACCAATAGCAGATGG
M00238	V$BARBIE_01	0.780845	8057	(+)	ATNNAAAGCNGRNGG	AGCAAAAGAAAAATA
M00238	V$BARBIE_01	0.841192	7958	(+)	ATNNAAAGCNGRNGG	ATAAAAAGCCACTTG
M00238	V$BARBIE_01	0.83655	4023	(+)	ATNNAAAGCNGRNGG	ATCGAAAGCATGGAT
M00238	V$BARBIE_01	0.789152	6493	(+)	ATNNAAAGCNGRNGG	ATCTAATGCATTATG
M00238	V$BARBIE_01	0.784022	7630	(-)	ATNNAAAGCNGRNGG	ATTTCAACTTTTAAA
M00238	V$BARBIE_01	0.784266	784	(+)	ATNNAAAGCNGRNGG	CATTAAATCTGGGGG
M00238	V$BARBIE_01	0.829954	5463	(-)	ATNNAAAGCNGRNGG	CATTCTACTTTCCAT
M00238	V$BARBIE_01	0.83313	6729	(+)	ATNNAAAGCNGRNGG	CCAAAAAGGAGTAGG
M00238	V$BARBIE_01	0.784754	956	(-)	ATNNAAAGCNGRNGG	CCACCTGCTATTACA
M00238	V$BARBIE_01	0.814317	1207	(-)	ATNNAAAGCNGRNGG	CCTATCACTTTAGAT
M00238	V$BARBIE_01	0.780357	4261	(-)	ATNNAAAGCNGRNGG	CCTCCTCATTTCTTT
M00238	V$BARBIE_01	0.806499	6470	(-)	ATNNAAAGCNGRNGG	CCTTAATCTTTAATG
M00238	V$BARBIE_01	0.784266	3447	(+)	ATNNAAAGCNGRNGG	CTCAAAAGAAAGGGT
M00238	V$BARBIE_01	0.839238	8051	(+)	ATNNAAAGCNGRNGG	CTCAAAAGCAAAAGA
M00238	V$BARBIE_01	0.827999	1590	(+)	ATNNAAAGCNGRNGG	GGAGAAAGCAGGGAG
M00238	V$BARBIE_01	0.796482	221	(+)	ATNNAAAGCNGRNGG	TACAAAAGAATTTGG
M00238	V$BARBIE_01	0.818471	5231	(-)	ATNNAAAGCNGRNGG	TATCAACCTTTCTTT
M00238	V$BARBIE_01	0.830442	5022	(-)	ATNNAAAGCNGRNGG	TATCTTGCTTTATCT
M00238	V$BARBIE_01	0.7828	1026	(-)	ATNNAAAGCNGRNGG	TCACAAACTTTTTCC
M00238	V$BARBIE_01	0.818959	7254	(-)	ATNNAAAGCNGRNGG	TCTGCAGCTTTAGGA
M00238	V$BARBIE_01	0.790862	404	(+)	ATNNAAAGCNGRNGG	TTAAAAAGGATTTTA
M00238	V$BARBIE_01	0.786709	6108	(-)	ATNNAAAGCNGRNGG	TTACATGCTTTATTG
M00238	V$BARBIE_01	0.784999	4575	(+)	ATNNAAAGCNGRNGG	TTTCAAAGATGGTAA
M00238	V$BARBIE_01	0.784999	7638	(+)	ATNNAAAGCNGRNGG	TTTTAAAGTACGAAG
M00238	V$BARBIE_01	0.791107	414	(-)	ATNNAAAGCNGRNGG	TTTTATACTTTAAAT
M00150	V$BRACH_01	0.727688	7757	(+)	MKNNTSACACCTAGGTGTGAAATT	CAAATGTCACATAGATATTTCATT
M00150	V$BRACH_01	0.751086	5183	(-)	MKNNTSACACCTAGGTGTGAAATT	TACATAACACGTATTTGTCTGTAG
M00145	V$BRN2_01	0.848633	3125	(-)	NNCATNSRWAATNMRN	AAAAATTAAAAATGAA
M00145	V$BRN2_01	0.884863	3126	(+)	NNCATNSRWAATNMRN	AAAATTAAAAATGAAT
M00145	V$BRN2_01	0.865748	2825	(-)	NNCATNSRWAATNMRN	AATAATTATGTATCAG
M00145	V$BRN2_01	0.869304	6474	(-)	NNCATNSRWAATNMRN	AATCTTTAATGATGGG
M00145	V$BRN2_01	0.882641	4029	(+)	NNCATNSRWAATNMRN	AGCATGGATAATCGGA
M00145	V$BRN2_01	0.917982	5125	(-)	NNCATNSRWAATNMRN	ATGCATTACCATTGGG
M00145	V$BRN2_01	0.912203	6498	(-)	NNCATNSRWAATNMRN	ATGCATTATGTAAGGC
M00145	V$BRN2_01	0.844854	6384	(+)	NNCATNSRWAATNMRN	ATTAAACTTAATAAGC
M00145	V$BRN2_01	0.89331	2498	(+)	NNCATNSRWAATNMRN	CAAATGTATAATGAAT
M00145	V$BRN2_01	0.891309	3304	(+)	NNCATNSRWAATNMRN	CTCATTGTTAATTTAT
M00145	V$BRN2_01	0.856413	6677	(+)	NNCATNSRWAATNMRN	CTCTTGGAAAAAAAAA
M00145	V$BRN2_01	0.855746	7177	(+)	NNCATNSRWAATNMRN	CTTATTCTAAATTCAG
M00145	V$BRN2_01	0.853523	266	(-)	NNCATNSRWAATNMRN	GTGAATTATGAAAAAA
M00145	V$BRN2_01	0.896199	3310	(-)	NNCATNSRWAATNMRN	GTTAATTTATAATGTG
M00145	V$BRN2_01	0.842854	3154	(+)	NNCATNSRWAATNMRN	TATTTTCATAATAAAG
M00145	V$BRN2_01	0.847522	5165	(+)	NNCATNSRWAATNMRN	TCAAACCTAAATGAAG
M00145	V$BRN2_01	0.856413	1159	(+)	NNCATNSRWAATNMRN	TCCAAGGAAAAACAAT
M00145	V$BRN2_01	0.959547	5803	(+)	NNCATNSRWAATNMRN	TCCATGAATAATGAGC
M00145	V$BRN2_01	0.884196	3111	(+)	NNCATNSRWAATNMRN	TCCATTAAAAAAAAAA
M00145	V$BRN2_01	0.88353	5955	(+)	NNCATNSRWAATNMRN	TGAATTGATAATGGGC
M00145	V$BRN2_01	0.844632	6472	(+)	NNCATNSRWAATNMRN	TTAATCTTTAATGATG
M00145	V$BRN2_01	0.888197	574	(+)	NNCATNSRWAATNMRN	TTAATTCTTAATAATA
M00145	V$BRN2_01	0.870193	3311	(+)	NNCATNSRWAATNMRN	TTAATTTATAATGTGT
M00145	V$BRN2_01	0.865748	4220	(-)	NNCATNSRWAATNMRN	TTGAATTTTTTATGAT
M00254	V$CAAT_01	0.859644	6046	(+)	NNNRRCCAATSA	AAAGACCAAGCA
M00254	V$CAAT_01	0.789325	5611	(+)	NNNRRCCAATSA	AAAGGGCATTCA
M00254	V$CAAT_01	0.950014	7909	(+)	NNNRRCCAATSA	AAGAGCCAATCA
M00254	V$CAAT_01	0.820955	1909	(+)	NNNRRCCAATSA	AAGAGCCACACA
M00254	V$CAAT_01	0.831121	7216	(+)	NNNRRCCAATSA	AATAAACAATGA
M00254	V$CAAT_01	0.830839	3609	(+)	NNNRRCCAATSA	AATAACAAATGA
M00254	V$CAAT_01	0.801469	3040	(+)	NNNRRCCAATSA	ACAGCCCAGTGG
M00254	V$CAAT_01	0.817001	7410	(+)	NNNRRCCAATSA	ACAGGCAAATGA
M00254	V$CAAT_01	0.786219	3522	(-)	NNNRRCCAATSA	ACAGTGGCTGTT
M00254	V$CAAT_01	0.783112	6050	(+)	NNNRRCCAATSA	ACCAAGCACTCA
M00254	V$CAAT_01	0.798362	6871	(+)	NNNRRCCAATSA	AGAGGCCACTTA
M00254	V$CAAT_01	0.802598	4688	(+)	NNNRRCCAATSA	AGCAGCCAAAGT
M00254	V$CAAT_01	0.815024	7285	(+)	NNNRRCCAATSA	AGTAATCAGTCA
M00254	V$CAAT_01	0.965829	5004	(+)	NNNRRCCAATSA	ATCAACCAATCA
M00254	V$CAAT_01	0.826038	1045	(+)	NNNRRCCAATSA	ATCAGCCACTGC
M00254	V$CAAT_01	0.789325	6662	(+)	NNNRRCCAATSA	ATGAACCACTGC
M00254	V$CAAT_01	0.802033	157	(+)	NNNRRCCAATSA	ATGAGCAAATAA
M00254	V$CAAT_01	0.852866	5279	(+)	NNNRRCCAATSA	ATTGACCATTTA
M00254	V$CAAT_01	0.832816	6371	(+)	NNNRRCCAATSA	ATTTACCAAACA
M00254	V$CAAT_01	0.797515	178	(+)	NNNRRCCAATSA	CAAAACAAATGA
M00254	V$CAAT_01	0.84976	5143	(+)	NNNRRCCAATSA	CACAGCCAAAAG
M00254	V$CAAT_01	0.831686	7134	(+)	NNNRRCCAATSA	CATTACCAGTCA
M00254	V$CAAT_01	0.805705	5128	(+)	NNNRRCCAATSA	CATTACCATTGG
M00254	V$CAAT_01	0.81107	1676	(-)	NNNRRCCAATSA	CCACTGGGTCAA
M00254	V$CAAT_01	0.854278	5133	(-)	NNNRRCCAATSA	CCATTGGGTTCA
M00254	V$CAAT_01	0.78283	4625	(+)	NNNRRCCAATSA	CCCAGCCAACTA
M00254	V$CAAT_01	0.82745	6951	(-)	NNNRRCCAATSA	CCTCTGGTCAAA
M00254	V$CAAT_01	0.832251	4988	(-)	NNNRRCCAATSA	CCTCTGGTTACA
M00254	V$CAAT_01	0.789607	6755	(-)	NNNRRCCAATSA	CCTGTGGCCTGG
M00254	V$CAAT_01	0.823214	1056	(-)	NNNRRCCAATSA	CCTTTGGGCAAA
M00254	V$CAAT_01	0.828579	620	(+)	NNNRRCCAATSA	CTCAGCCAATTC
M00254	V$CAAT_01	0.789607	4942	(+)	NNNRRCCAATSA	CTGAACCACTGC
M00254	V$CAAT_01	0.812765	1534	(+)	NNNRRCCAATSA	CTGAGGCAATAA
M00254	V$CAAT_01	0.797232	1857	(+)	NNNRRCCAATSA	CTTAAACAGTGA
M00254	V$CAAT_01	0.788478	74	(+)	NNNRRCCAATSA	CTTAGGCAAAAA
M00254	V$CAAT_01	0.792432	1155	(+)	NNNRRCCAATSA	CTTTTCCAAGGA
M00254	V$CAAT_01	0.784524	6983	(+)	NNNRRCCAATSA	GCAAACCTATCA
M00254	V$CAAT_01	0.817566	2056	(+)	NNNRRCCAATSA	GGAATCCAATAG
M00254	V$CAAT_01	0.808529	551	(-)	NNNRRCCAATSA	GGAGTGGTTGTT
M00254	V$CAAT_01	0.882237	3258	(+)	NNNRRCCAATSA	GTCAGCCAATAG
M00254	V$CAAT_01	0.806552	3829	(+)	NNNRRCCAATSA	GTTGTCCAAGGG
M00254	V$CAAT_01	0.791584	2872	(+)	NNNRRCCAATSA	TAAAACCAGAGG
M00254	V$CAAT_01	0.800621	4343	(+)	NNNRRCCAATSA	TAAAACCATAAA
M00254	V$CAAT_01	0.805422	7062	(-)	NNNRRCCAATSA	TATTTGGATATA
M00254	V$CAAT_01	0.815871	2640	(-)	NNNRRCCAATSA	TCACTGGCATAA
M00254	V$CAAT_01	0.879695	4536	(-)	NNNRRCCAATSA	TCACTGGCCACC
M00254	V$CAAT_01	0.790172	7991	(-)	NNNRRCCAATSA	TCACTGGTGTGG
M00254	V$CAAT_01	0.787348	2444	(-)	NNNRRCCAATSA	TCAGTGGAAAAA
M00254	V$CAAT_01	0.780853	5309	(-)	NNNRRCCAATSA	TCAGTGGCATTA
M00254	V$CAAT_01	0.821802	7152	(-)	NNNRRCCAATSA	TCATTGTCTTCT
M00254	V$CAAT_01	0.804575	3544	(-)	NNNRRCCAATSA	TCATTGTTTTCT
M00254	V$CAAT_01	0.787631	6816	(-)	NNNRRCCAATSA	TCATTTGATTAG
M00254	V$CAAT_01	0.809376	1671	(+)	NNNRRCCAATSA	TCCACCCACTGG
M00254	V$CAAT_01	0.841288	3973	(-)	NNNRRCCAATSA	TCCCTGGCTTAA
M00254	V$CAAT_01	0.804293	6783	(-)	NNNRRCCAATSA	TCGCTGGCTATG
M00254	V$CAAT_01	0.802316	369	(+)	NNNRRCCAATSA	TCTAGTCAGTAA
M00254	V$CAAT_01	0.834228	350	(-)	NNNRRCCAATSA	TCTATGGCTATC
M00254	V$CAAT_01	0.790455	490	(-)	NNNRRCCAATSA	TCTATGGTTTCC
M00254	V$CAAT_01	0.831121	1783	(-)	NNNRRCCAATSA	TCTCTGGCTACC
M00254	V$CAAT_01	0.788195	7105	(+)	NNNRRCCAATSA	TCTTACCACTGG
M00254	V$CAAT_01	0.915561	4271	(-)	NNNRRCCAATSA	TCTTTGGCCAGA
M00254	V$CAAT_01	0.792149	4928	(-)	NNNRRCCAATSA	TGAATGAATGAT
M00254	V$CAAT_01	0.835922	5728	(-)	NNNRRCCAATSA	TGAATGACTATA
M00254	V$CAAT_01	0.825191	4932	(-)	NNNRRCCAATSA	TGAATGATTACT
M00254	V$CAAT_01	0.796668	5955	(-)	NNNRRCCAATSA	TGAATTGATAAT
M00254	V$CAAT_01	0.81107	3408	(+)	NNNRRCCAATSA	TGAGACCAAAAG
M00254	V$CAAT_01	0.82745	13	(-)	NNNRRCCAATSA	TGAGTGGGTTAG
M00254	V$CAAT_01	0.786501	6483	(-)	NNNRRCCAATSA	TGATGGGCAAAT
M00254	V$CAAT_01	0.839593	4864	(-)	NNNRRCCAATSA	TGATTAGATACA
M00254	V$CAAT_01	0.796385	6821	(-)	NNNRRCCAATSA	TGATTAGATCTT
M00254	V$CAAT_01	0.788478	8022	(+)	NNNRRCCAATSA	TGCAGGCATTAA
M00254	V$CAAT_01	0.799492	8039	(-)	NNNRRCCAATSA	TGCTTGGCATTA
M00254	V$CAAT_01	0.787066	3805	(+)	NNNRRCCAATSA	TGGACCCATGCA
M00254	V$CAAT_01	0.814177	1353	(-)	NNNRRCCAATSA	TGGTTGGTTACC
M00254	V$CAAT_01	0.829709	4015	(+)	NNNRRCCAATSA	TGTAACCTATCG
M00254	V$CAAT_01	0.819543	6998	(+)	NNNRRCCAATSA	TGTAGGCAAACA
M00254	V$CAAT_01	0.787913	3715	(+)	NNNRRCCAATSA	TGTATCCAAGCT
M00254	V$CAAT_01	0.855973	3536	(-)	NNNRRCCAATSA	TGTCTGGCTCAT
M00254	V$CAAT_01	0.786501	6459	(-)	NNNRRCCAATSA	TGTCTGGTTTTC
M00254	V$CAAT_01	0.826038	7583	(-)	NNNRRCCAATSA	TGTTTGCCTAAA
M00254	V$CAAT_01	0.817848	7849	(-)	NNNRRCCAATSA	TGTTTGGTGACT
M00254	V$CAAT_01	0.848348	835	(+)	NNNRRCCAATSA	TTAATCCAAGGA
M00254	V$CAAT_01	0.783677	397	(-)	NNNRRCCAATSA	TTAATGTTTAAA
M00254	V$CAAT_01	0.90963	2210	(-)	NNNRRCCAATSA	TTATTGGTTCAA
M00254	V$CAAT_01	0.837899	1086	(-)	NNNRRCCAATSA	TTATTTGCTAGT
M00254	V$CAAT_01	0.922338	3741	(+)	NNNRRCCAATSA	TTTAACCAATAG
M00254	V$CAAT_01	0.781135	5287	(+)	NNNRRCCAATSA	TTTAGCCATTTT
M00254	V$CAAT_01	0.787066	4906	(+)	NNNRRCCAATSA	TTTATCAAGTCA
M00254	V$CAAT_01	0.78989	4196	(-)	NNNRRCCAATSA	TTTCTGGTTTTT
M00254	V$CAAT_01	0.809941	1034	(+)	NNNRRCCAATSA	TTTTTCCAAACA
M00200	V$CAAT_C	0.71943	7839	(-)	ACCAATCANCNNGCYYSNCNCWNNT	AACAAAATACTGTTTGGTGACTTGT
M00200	V$CAAT_C	0.767909	8081	(-)	ACCAATCANCNNGCYYSNCNCWNNT	AATAAGAACAAGGGAAAAGATTGTC
M00200	V$CAAT_C	0.711414	7403	(-)	ACCAATCANCNNGCYYSNCNCWNNT	AATTTAGACAGGCAAATGAGTTTCT
M00200	V$CAAT_C	0.715994	5768	(-)	ACCAATCANCNNGCYYSNCNCWNNT	AATTTCGGCAAGTATACAAATCTGC
M00200	V$CAAT_C	0.713831	5783	(+)	ACCAATCANCNNGCYYSNCNCWNNT	ACAAATCTGCAAACATGGAATCCAT
M00200	V$CAAT_C	0.719303	5008	(+)	ACCAATCANCNNGCYYSNCNCWNNT	ACCAATCAATATATTATCTTGCTTT
M00200	V$CAAT_C	0.719175	5939	(-)	ACCAATCANCNNGCYYSNCNCWNNT	AGAGAAGTGGCCTATGTGAATTGAT
M00200	V$CAAT_C	0.722611	7556	(+)	ACCAATCANCNNGCYYSNCNCWNNT	AGCAAATAAAATTCTTTTTACTTCA
M00200	V$CAAT_C	0.714467	5636	(-)	ACCAATCANCNNGCYYSNCNCWNNT	AGCTGAAACAAAGCAGAGAATTGCC
M00200	V$CAAT_C	0.750604	1378	(-)	ACCAATCANCNNGCYYSNCNCWNNT	ATATGCATCAAGTACTAAGTTTTGT
M00200	V$CAAT_C	0.773254	5012	(+)	ACCAATCANCNNGCYYSNCNCWNNT	ATCAATATATTATCTTGCTTTATCT
M00200	V$CAAT_C	0.722229	709	(+)	ACCAATCANCNNGCYYSNCNCWNNT	ATCAATTATCAAAAATCACAACAAT
M00200	V$CAAT_C	0.731264	2224	(+)	ACCAATCANCNNGCYYSNCNCWNNT	ATCAGTAAACACCCTTTTGGCAACC
M00200	V$CAAT_C	0.815371	1336	(-)	ACCAATCANCNNGCYYSNCNCWNNT	ATCATTCAGATGTAAGGTGGTTGGT
M00200	V$CAAT_C	0.719939	6927	(+)	ACCAATCANCNNGCYYSNCNCWNNT	CCCAAATCCCTGCCAGGTGTCTGCC
M00200	V$CAAT_C	0.719812	5381	(+)	ACCAATCANCNNGCYYSNCNCWNNT	CCCAAATTGAAAACTCTGTATCTCT
M00200	V$CAAT_C	0.713322	6080	(-)	ACCAATCANCNNGCYYSNCNCWNNT	CTATGTGACAGGCACTATACTCGGC
M00200	V$CAAT_C	0.735971	2602	(-)	ACCAATCANCNNGCYYSNCNCWNNT	GAATGCAGAAATTTTGTTAACTGGG
M00200	V$CAAT_C	0.731391	2595	(-)	ACCAATCANCNNGCYYSNCNCWNNT	GACAGTGGAATGCAGAAATTTTGTT
M00200	V$CAAT_C	0.806464	7913	(+)	ACCAATCANCNNGCYYSNCNCWNNT	GCCAATCATAGATCCTGACGACACT
M00200	V$CAAT_C	0.72172	5454	(+)	ACCAATCANCNNGCYYSNCNCWNNT	GGCAACCACCATTCTACTTTCCATC
M00200	V$CAAT_C	0.738135	6102	(+)	ACCAATCANCNNGCYYSNCNCWNNT	GGCAATTTACATGCTTTATTGAATT
M00200	V$CAAT_C	0.756585	2334	(-)	ACCAATCANCNNGCYYSNCNCWNNT	GGGGGAGGGAGGAGTAGAGATGGGA
M00200	V$CAAT_C	0.76511	4421	(-)	ACCAATCANCNNGCYYSNCNCWNNT	GTAAGAGAGATGAGAGAAATTTGCT
M00200	V$CAAT_C	0.760275	1038	(+)	ACCAATCANCNNGCYYSNCNCWNNT	TCCAAACATCAGCCACTGCCTTTGG
M00253	V$CAP_01	0.901429	2232	(+)	NCANNNNN	ACACCCTT
M00253	V$CAP_01	0.901429	1426	(+)	NCANNNNN	ACACCCTT
M00253	V$CAP_01	0.881222	1266	(+)	NCANNNNN	ACACTGTT
M00253	V$CAP_01	0.887137	7933	(+)	NCANNNNN	ACACTTGT
M00253	V$CAP_01	0.870379	7532	(+)	NCANNNNN	ACAGAACT
M00253	V$CAP_01	0.884672	3886	(+)	NCANNNNN	ACAGAATT
M00253	V$CAP_01	0.871365	5502	(+)	NCANNNNN	ACAGCACC
M00253	V$CAP_01	0.921636	5479	(+)	NCANNNNN	ACAGCCTT
M00253	V$CAP_01	0.921636	1762	(+)	NCANNNNN	ACAGCCTT
M00253	V$CAP_01	0.895022	6769	(+)	NCANNNNN	ACAGCTTC
M00253	V$CAP_01	0.871858	2796	(+)	NCANNNNN	ACAGTAAT
M00253	V$CAP_01	0.889108	5409	(+)	NCANNNNN	ACAGTAGC
M00253	V$CAP_01	0.897979	4893	(+)	NCANNNNN	ACAGTAGT
M00253	V$CAP_01	0.897979	1918	(+)	NCANNNNN	ACAGTAGT
M00253	V$CAP_01	0.876294	7977	(+)	NCANNNNN	ACAGTATA
M00253	V$CAP_01	0.884672	5626	(+)	NCANNNNN	ACAGTATG
M00253	V$CAP_01	0.929522	4669	(+)	NCANNNNN	ACAGTCCT
M00253	V$CAP_01	0.878265	3570	(+)	NCANNNNN	ACAGTGCC
M00253	V$CAP_01	0.873829	3522	(+)	NCANNNNN	ACAGTGGC
M00253	V$CAP_01	0.902908	1666	(+)	NCANNNNN	ACAGTTCC
M00253	V$CAP_01	0.926072	4100	(+)	NCANNNNN	ACAGTTTT
M00253	V$CAP_01	0.871365	3245	(+)	NCANNNNN	ACATCATC
M00253	V$CAP_01	0.884179	950	(+)	NCANNNNN	ACATCCCC
M00253	V$CAP_01	0.898472	473	(+)	NCANNNNN	ACATCCTC
M00253	V$CAP_01	0.907344	5353	(+)	NCANNNNN	ACATCCTT
M00253	V$CAP_01	0.880729	7233	(+)	NCANNNNN	ACATCTTC
M00253	V$CAP_01	0.893544	2627	(+)	NCANNNNN	ACATTATC
M00253	V$CAP_01	0.870379	6340	(+)	NCANNNNN	ACATTATG
M00253	V$CAP_01	0.902415	1110	(+)	NCANNNNN	ACATTATT
M00253	V$CAP_01	0.872844	3861	(+)	NCANNNNN	ACATTGCT
M00253	V$CAP_01	0.878265	637	(+)	NCANNNNN	ACATTGTC
M00253	V$CAP_01	0.871365	4004	(+)	NCANNNNN	ACATTTTA
M00253	V$CAP_01	0.879744	2556	(+)	NCANNNNN	ACATTTTG
M00253	V$CAP_01	0.911779	7094	(+)	NCANNNNN	ACATTTTT
M00253	V$CAP_01	0.873337	5459	(+)	NCANNNNN	CCACCATT
M00253	V$CAP_01	0.877279	5556	(+)	NCANNNNN	CCACCCCC
M00253	V$CAP_01	0.872844	2526	(+)	NCANNNNN	CCACTTTG
M00253	V$CAP_01	0.896501	6916	(+)	NCANNNNN	CCAGACCT
M00253	V$CAP_01	0.878758	3939	(+)	NCANNNNN	CCAGATCT
M00253	V$CAP_01	0.893051	2709	(+)	NCANNNNN	CCAGATTT
M00253	V$CAP_01	0.874815	4707	(+)	NCANNNNN	CCAGCAGT
M00253	V$CAP_01	0.920651	1702	(+)	NCANNNNN	CCAGCCTT
M00253	V$CAP_01	0.892558	3103	(+)	NCANNNNN	CCAGTACC
M00253	V$CAP_01	0.901429	2021	(+)	NCANNNNN	CCAGTACT
M00253	V$CAP_01	0.915722	4412	(+)	NCANNNNN	CCAGTATT
M00253	V$CAP_01	0.897979	7139	(+)	NCANNNNN	CCAGTCAT
M00253	V$CAP_01	0.933958	4254	(+)	NCANNNNN	CCAGTCTC
M00253	V$CAP_01	0.942829	256	(+)	NCANNNNN	CCAGTCTT
M00253	V$CAP_01	0.880237	6066	(+)	NCANNNNN	CCAGTTAT
M00253	V$CAP_01	0.925086	1554	(+)	NCANNNNN	CCAGTTTT
M00253	V$CAP_01	0.878758	2854	(+)	NCANNNNN	CCATATTT
M00253	V$CAP_01	0.901429	6183	(+)	NCANNNNN	CCATTATT
M00253	V$CAP_01	0.888122	5462	(+)	NCANNNNN	CCATTCTA
M00253	V$CAP_01	0.870379	5529	(+)	NCANNNNN	CCATTTTA
M00253	V$CAP_01	0.910793	6513	(+)	NCANNNNN	CCATTTTT
M00253	V$CAP_01	0.910793	5292	(+)	NCANNNNN	CCATTTTT
M00253	V$CAP_01	0.874815	7305	(+)	NCANNNNN	GCACAATC
M00253	V$CAP_01	0.887629	4478	(+)	NCANNNNN	GCACACCC
M00253	V$CAP_01	0.920651	7019	(+)	NCANNNNN	GCACCCTT
M00253	V$CAP_01	0.888615	4825	(+)	NCANNNNN	GCACCTCT
M00253	V$CAP_01	0.875308	6091	(+)	NCANNNNN	GCACTATA
M00253	V$CAP_01	0.875308	5593	(+)	NCANNNNN	GCACTATA
M00253	V$CAP_01	0.915722	5513	(+)	NCANNNNN	GCACTATT
M00253	V$CAP_01	0.900444	5154	(+)	NCANNNNN	GCACTGTT
M00253	V$CAP_01	0.900444	2952	(+)	NCANNNNN	GCACTGTT
M00253	V$CAP_01	0.895022	5541	(+)	NCANNNNN	GCAGAATC
M00253	V$CAP_01	0.877279	1299	(+)	NCANNNNN	GCAGACAC
M00253	V$CAP_01	0.876294	4611	(+)	NCANNNNN	GCAGACCA
M00253	V$CAP_01	0.896008	5340	(+)	NCANNNNN	GCAGCCAT
M00253	V$CAP_01	0.895515	5969	(+)	NCANNNNN	GCAGCTGC
M00253	V$CAP_01	0.923115	7257	(+)	NCANNNNN	GCAGCTTT
M00253	V$CAP_01	0.886151	4710	(+)	NCANNNNN	GCAGTCAG
M00253	V$CAP_01	0.922129	292	(+)	NCANNNNN	GCAGTTCC
M00253	V$CAP_01	0.931	5985	(+)	NCANNNNN	GCAGTTCT
M00253	V$CAP_01	0.870872	6319	(+)	NCANNNNN	GCATAAGT
M00253	V$CAP_01	0.870872	816	(+)	NCANNNNN	GCATAAGT
M00253	V$CAP_01	0.880729	6017	(+)	NCANNNNN	GCATAATC
M00253	V$CAP_01	0.871365	3281	(+)	NCANNNNN	GCATATGC
M00253	V$CAP_01	0.899458	1334	(+)	NCANNNNN	GCATCATT
M00253	V$CAP_01	0.899458	86	(+)	NCANNNNN	GCATCATT
M00253	V$CAP_01	0.872844	5817	(+)	NCANNNNN	GCATCCAC
M00253	V$CAP_01	0.898472	5127	(+)	NCANNNNN	GCATTACC
M00253	V$CAP_01	0.907344	8045	(+)	NCANNNNN	GCATTACT
M00253	V$CAP_01	0.870872	7367	(+)	NCANNNNN	GCATTAGG
M00253	V$CAP_01	0.889601	6500	(+)	NCANNNNN	GCATTATG
M00253	V$CAP_01	0.903894	5616	(+)	NCANNNNN	GCATTCAT
M00253	V$CAP_01	0.939872	6672	(+)	NCANNNNN	GCATTCTC
M00253	V$CAP_01	0.916708	1462	(+)	NCANNNNN	GCATTCTG
M00253	V$CAP_01	0.871858	2383	(+)	NCANNNNN	GCATTTGA
M00253	V$CAP_01	0.890586	6588	(+)	NCANNNNN	GCATTTTA
M00253	V$CAP_01	0.931	192	(+)	NCANNNNN	GCATTTTT
M00253	V$CAP_01	0.879251	5165	(+)	NCANNNNN	TCAAACCT
M00253	V$CAP_01	0.875801	3470	(+)	NCANNNNN	TCAAATTT
M00253	V$CAP_01	0.880237	1201	(+)	NCANNNNN	TCAACCCC
M00253	V$CAP_01	0.903401	5233	(+)	NCANNNNN	TCAACCTT
M00253	V$CAP_01	0.871365	6702	(+)	NCANNNNN	TCAACTCT
M00253	V$CAP_01	0.885658	7633	(+)	NCANNNNN	TCAACTTT
M00253	V$CAP_01	0.884179	4841	(+)	NCANNNNN	TCAATACT
M00253	V$CAP_01	0.871858	6073	(+)	NCANNNNN	TCAATCAC
M00253	V$CAP_01	0.902415	3096	(+)	NCANNNNN	TCAATCCC
M00253	V$CAP_01	0.885165	630	(+)	NCANNNNN	TCAATCTA
M00253	V$CAP_01	0.907836	60	(+)	NCANNNNN	TCAATTTT
M00253	V$CAP_01	0.870872	7528	(+)	NCANNNNN	TCACACAG
M00253	V$CAP_01	0.882208	5477	(+)	NCANNNNN	TCACAGCC
M00253	V$CAP_01	0.882208	5142	(+)	NCANNNNN	TCACAGCC
M00253	V$CAP_01	0.882208	1871	(+)	NCANNNNN	TCACAGCC
M00253	V$CAP_01	0.873337	6992	(+)	NCANNNNN	TCACAGTG
M00253	V$CAP_01	0.905372	1664	(+)	NCANNNNN	TCACAGTT
M00253	V$CAP_01	0.930015	2554	(+)	NCANNNNN	TCACATTT
M00253	V$CAP_01	0.902908	6923	(+)	NCANNNNN	TCACCCCA
M00253	V$CAP_01	0.957615	7825	(+)	NCANNNNN	TCACCCTT
M00253	V$CAP_01	0.889108	5996	(+)	NCANNNNN	TCACCTGG
M00253	V$CAP_01	0.938393	360	(+)	NCANNNNN	TCACTACT
M00253	V$CAP_01	0.920651	6077	(+)	NCANNNNN	TCACTATG
M00253	V$CAP_01	0.934943	4652	(+)	NCANNNNN	TCACTCAT
M00253	V$CAP_01	0.956629	1886	(+)	NCANNNNN	TCACTCCC
M00253	V$CAP_01	0.947758	3251	(+)	NCANNNNN	TCACTCTG
M00253	V$CAP_01	0.892558	4047	(+)	NCANNNNN	TCACTGAT
M00253	V$CAP_01	0.914243	5547	(+)	NCANNNNN	TCACTGCC
M00253	V$CAP_01	0.914243	4915	(+)	NCANNNNN	TCACTGCC
M00253	V$CAP_01	0.909808	4536	(+)	NCANNNNN	TCACTGGC
M00253	V$CAP_01	0.909808	2640	(+)	NCANNNNN	TCACTGGC
M00253	V$CAP_01	0.918679	7991	(+)	NCANNNNN	TCACTGGT
M00253	V$CAP_01	0.943322	671	(+)	NCANNNNN	TCACTTGT
M00253	V$CAP_01	0.921636	1211	(+)	NCANNNNN	TCACTTTA
M00253	V$CAP_01	0.886151	4127	(+)	NCANNNNN	TCAGAACA
M00253	V$CAP_01	0.926565	602	(+)	NCANNNNN	TCAGAACT
M00253	V$CAP_01	0.922129	6303	(+)	NCANNNNN	TCAGAAGT
M00253	V$CAP_01	0.931986	3558	(+)	NCANNNNN	TCAGAATC
M00253	V$CAP_01	0.870872	4714	(+)	NCANNNNN	TCAGAGCA
M00253	V$CAP_01	0.870872	2086	(+)	NCANNNNN	TCAGAGCA
M00253	V$CAP_01	0.897979	5929	(+)	NCANNNNN	TCAGAGGC
M00253	V$CAP_01	0.874815	3026	(+)	NCANNNNN	TCAGAGGG
M00253	V$CAP_01	0.925579	6853	(+)	NCANNNNN	TCAGAGTT
M00253	V$CAP_01	0.922622	239	(+)	NCANNNNN	TCAGATGC
M00253	V$CAP_01	0.931493	1341	(+)	NCANNNNN	TCAGATGT
M00253	V$CAP_01	0.896994	3914	(+)	NCANNNNN	TCAGCAAC
M00253	V$CAP_01	0.936422	5510	(+)	NCANNNNN	TCAGCACT
M00253	V$CAP_01	0.892558	3259	(+)	NCANNNNN	TCAGCCAA
M00253	V$CAP_01	0.892558	621	(+)	NCANNNNN	TCAGCCAA
M00253	V$CAP_01	0.924101	1046	(+)	NCANNNNN	TCAGCCAC
M00253	V$CAP_01	0.905372	7820	(+)	NCANNNNN	TCAGCTCA
M00253	V$CAP_01	0.887629	2225	(+)	NCANNNNN	TCAGTAAA
M00253	V$CAP_01	0.919172	374	(+)	NCANNNNN	TCAGTAAC
M00253	V$CAP_01	0.922129	2837	(+)	NCANNNNN	TCAGTAGG
M00253	V$CAP_01	0.954165	852	(+)	NCANNNNN	TCAGTAGT
M00253	V$CAP_01	0.940858	7376	(+)	NCANNNNN	TCAGTATG
M00253	V$CAP_01	0.972893	4319	(+)	NCANNNNN	TCAGTATT
M00253	V$CAP_01	0.914736	7290	(+)	NCANNNNN	TCAGTCAA
M00253	V$CAP_01	0.959586	2716	(+)	NCANNNNN	TCAGTCTA
M00253	V$CAP_01	0.967965	3001	(+)	NCANNNNN	TCAGTCTG
M00253	V$CAP_01	0.911286	1971	(+)	NCANNNNN	TCAGTGCG
M00253	V$CAP_01	0.898472	2444	(+)	NCANNNNN	TCAGTGGA
M00253	V$CAP_01	0.930015	5309	(+)	NCANNNNN	TCAGTGGC
M00253	V$CAP_01	0.937408	7163	(+)	NCANNNNN	TCAGTTAT
M00253	V$CAP_01	0.927551	1659	(+)	NCANNNNN	TCAGTTCA
M00253	V$CAP_01	0.941843	998	(+)	NCANNNNN	TCAGTTTA
M00253	V$CAP_01	0.973386	5700	(+)	NCANNNNN	TCAGTTTC
M00253	V$CAP_01	0.950222	1812	(+)	NCANNNNN	TCAGTTTG
M00253	V$CAP_01	0.881715	3604	(+)	NCANNNNN	TCATAAAT
M00253	V$CAP_01	0.912272	2633	(+)	NCANNNNN	TCATAACT
M00253	V$CAP_01	0.886151	3159	(+)	NCANNNNN	TCATAATA
M00253	V$CAP_01	0.896994	7432	(+)	NCANNNNN	TCATAGCT
M00253	V$CAP_01	0.902415	2080	(+)	NCANNNNN	TCATAGTC
M00253	V$CAP_01	0.881222	5228	(+)	NCANNNNN	TCATATCA
M00253	V$CAP_01	0.882701	5002	(+)	NCANNNNN	TCATCAAC
M00253	V$CAP_01	0.922129	3248	(+)	NCANNNNN	TCATCACT
M00253	V$CAP_01	0.917693	1656	(+)	NCANNNNN	TCATCAGT
M00253	V$CAP_01	0.904386	7388	(+)	NCANNNNN	TCATCATG
M00253	V$CAP_01	0.918679	6179	(+)	NCANNNNN	TCATCCAT
M00253	V$CAP_01	0.908822	2663	(+)	NCANNNNN	TCATCCCA
M00253	V$CAP_01	0.923115	4656	(+)	NCANNNNN	TCATCCTA
M00253	V$CAP_01	0.918186	643	(+)	NCANNNNN	TCATCTGC
M00253	V$CAP_01	0.873337	4283	(+)	NCANNNNN	TCATTAAA
M00253	V$CAP_01	0.873337	2868	(+)	NCANNNNN	TCATTAAA
M00253	V$CAP_01	0.873337	783	(+)	NCANNNNN	TCATTAAA
M00253	V$CAP_01	0.935436	7133	(+)	NCANNNNN	TCATTACC
M00253	V$CAP_01	0.918186	4154	(+)	NCANNNNN	TCATTATA
M00253	V$CAP_01	0.926565	7026	(+)	NCANNNNN	TCATTATG
M00253	V$CAP_01	0.9586	7776	(+)	NCANNNNN	TCATTATT
M00253	V$CAP_01	0.9586	4884	(+)	NCANNNNN	TCATTATT
M00253	V$CAP_01	0.900444	4837	(+)	NCANNNNN	TCATTCAA
M00253	V$CAP_01	0.908822	1337	(+)	NCANNNNN	TCATTCAG
M00253	V$CAP_01	0.940858	2202	(+)	NCANNNNN	TCATTCAT
M00253	V$CAP_01	0.985707	4236	(+)	NCANNNNN	TCATTCTT
M00253	V$CAP_01	0.985707	3190	(+)	NCANNNNN	TCATTCTT
M00253	V$CAP_01	0.93445	7152	(+)	NCANNNNN	TCATTGTC
M00253	V$CAP_01	0.911286	7897	(+)	NCANNNNN	TCATTGTG
M00253	V$CAP_01	0.943322	3544	(+)	NCANNNNN	TCATTGTT
M00253	V$CAP_01	0.943322	3305	(+)	NCANNNNN	TCATTGTT
M00253	V$CAP_01	0.882701	1932	(+)	NCANNNNN	TCATTTAA
M00253	V$CAP_01	0.914243	5620	(+)	NCANNNNN	TCATTTAC
M00253	V$CAP_01	0.923115	2206	(+)	NCANNNNN	TCATTTAT
M00253	V$CAP_01	0.953672	4266	(+)	NCANNNNN	TCATTTCT
M00253	V$CAP_01	0.908822	6816	(+)	NCANNNNN	TCATTTGA
M00253	V$CAP_01	0.908822	5671	(+)	NCANNNNN	TCATTTGA
M00253	V$CAP_01	0.927551	7605	(+)	NCANNNNN	TCATTTTA
M00253	V$CAP_01	0.967965	89	(+)	NCANNNNN	TCATTTTT
M00095	V$CDP_01	0.758568	1169	(-)	CCAATAATCGAT	AACAATTTTTTG
M00095	V$CDP_01	0.778013	6648	(-)	CCAATAATCGAT	AATAAATATTTG
M00095	V$CDP_01	0.815171	4934	(-)	CCAATAATCGAT	AATGATTACTGA
M00095	V$CDP_01	0.770697	726	(+)	CCAATAATCGAT	ACAACAATGAAA
M00095	V$CDP_01	0.778591	7058	(+)	CCAATAATCGAT	ACAATATTTGGA
M00095	V$CDP_01	0.774548	2853	(+)	CCAATAATCGAT	ACCATATTTGAT
M00095	V$CDP_01	0.740662	4410	(-)	CCAATAATCGAT	ACCCAGTATTTG
M00095	V$CDP_01	0.815556	2396	(+)	CCAATAATCGAT	ATAATAATCTAT
M00095	V$CDP_01	0.764151	3266	(-)	CCAATAATCGAT	ATAGAATATAGA
M00095	V$CDP_01	0.744705	7283	(+)	CCAATAATCGAT	ATAGTAATCAGT
M00095	V$CDP_01	0.774548	709	(-)	CCAATAATCGAT	ATCAATTATCAA
M00095	V$CDP_01	0.825953	6181	(-)	CCAATAATCGAT	ATCCATTATTAC
M00095	V$CDP_01	0.740855	190	(-)	CCAATAATCGAT	ATGCATTTTTAG
M00095	V$CDP_01	0.745476	6112	(-)	CCAATAATCGAT	ATGCTTTATTGA
M00095	V$CDP_01	0.74047	4032	(-)	CCAATAATCGAT	ATGGATAATCGG
M00095	V$CDP_01	0.755295	4234	(-)	CCAATAATCGAT	ATTCATTCTTAT
M00095	V$CDP_01	0.80516	5958	(-)	CCAATAATCGAT	ATTGATAATGGG
M00095	V$CDP_01	0.80516	5747	(-)	CCAATAATCGAT	ATTGATTCTGGG
M00095	V$CDP_01	0.754717	162	(+)	CCAATAATCGAT	CAAATAAATGAA
M00095	V$CDP_01	0.753754	5006	(+)	CCAATAATCGAT	CAACCAATCAAT
M00095	V$CDP_01	0.750481	5514	(-)	CCAATAATCGAT	CACTATTCTTGG
M00095	V$CDP_01	0.769157	4921	(+)	CCAATAATCGAT	CCAACACTGAAT
M00095	V$CDP_01	0.798036	3746	(+)	CCAATAATCGAT	CCAATAGCAGAT
M00095	V$CDP_01	0.826916	7914	(+)	CCAATAATCGAT	CCAATCATAGAT
M00095	V$CDP_01	0.760108	4412	(+)	CCAATAATCGAT	CCAGTATTTGTA
M00095	V$CDP_01	0.80516	6066	(+)	CCAATAATCGAT	CCAGTTATCAAT
M00095	V$CDP_01	0.790142	53	(+)	CCAATAATCGAT	CTAAAATTCAAT
M00095	V$CDP_01	0.788795	1093	(+)	CCAATAATCGAT	CTAGTAATGGAA
M00095	V$CDP_01	0.748171	7162	(-)	CCAATAATCGAT	CTCAGTTATTCT
M00095	V$CDP_01	0.761648	741	(+)	CCAATAATCGAT	CTTATACTCGGT
M00095	V$CDP_01	0.760108	7024	(-)	CCAATAATCGAT	CTTCATTATGGT
M00095	V$CDP_01	0.744705	1136	(-)	CCAATAATCGAT	CTTGAATAATGT
M00095	V$CDP_01	0.832499	1237	(-)	CCAATAATCGAT	CTTGATTATAGT
M00095	V$CDP_01	0.782826	2823	(+)	CCAATAATCGAT	GCAATAATTATG
M00095	V$CDP_01	0.740277	4777	(+)	CCAATAATCGAT	GCAATCACCAAA
M00095	V$CDP_01	0.771852	6142	(+)	CCAATAATCGAT	GCTATAATGAAA
M00095	V$CDP_01	0.758375	7214	(+)	CCAATAATCGAT	GTAATAAACAAT
M00095	V$CDP_01	0.796496	3325	(-)	CCAATAATCGAT	GTTAAATATTGA
M00095	V$CDP_01	0.757797	8	(-)	CCAATAATCGAT	GTTCATGAGTGG
M00095	V$CDP_01	0.774548	6650	(+)	CCAATAATCGAT	TAAATATTTGAT
M00095	V$CDP_01	0.8067	710	(+)	CCAATAATCGAT	TCAATTATCAAA
M00095	V$CDP_01	0.794956	2218	(+)	CCAATAATCGAT	TCAATTATCAGT
M00095	V$CDP_01	0.748171	374	(+)	CCAATAATCGAT	TCAGTAACTGAG
M00095	V$CDP_01	0.75645	2502	(+)	CCAATAATCGAT	TGTATAATGAAT
M00095	V$CDP_01	0.755295	3130	(+)	CCAATAATCGAT	TTAAAAATGAAT
M00095	V$CDP_01	0.788795	2217	(-)	CCAATAATCGAT	TTCAATTATCAG
M00095	V$CDP_01	0.842511	2205	(-)	CCAATAATCGAT	TTCATTTATTGG
M00095	V$CDP_01	0.822102	456	(-)	CCAATAATCGAT	TTTAATTATTTG
M00095	V$CDP_01	0.822102	7774	(-)	CCAATAATCGAT	TTTCATTATTTG
M00095	V$CDP_01	0.772815	7608	(-)	CCAATAATCGAT	TTTTATTTTTGG
M00102	V$CDP_02	0.818996	5276	(+)	NWNATCGATTANYNN	AAAATTGACCATTTA
M00102	V$CDP_02	0.823362	703	(-)	NWNATCGATTANYNN	AAGGAAATCAATTAT
M00102	V$CDP_02	0.824891	3329	(+)	NWNATCGATTANYNN	AATATTGATAGATAG
M00102	V$CDP_02	0.934498	2396	(-)	NWNATCGATTANYNN	ATAATAATCTATATA
M00102	V$CDP_02	0.814629	7283	(-)	NWNATCGATTANYNN	ATAGTAATCAGTCAA
M00102	V$CDP_02	0.827511	3330	(-)	NWNATCGATTANYNN	ATATTGATAGATAGA
M00102	V$CDP_02	0.869651	5006	(-)	NWNATCGATTANYNN	CAACCAATCAATATA
M00102	V$CDP_02	0.828384	6066	(-)	NWNATCGATTANYNN	CCAGTTATCAATCAC
M00102	V$CDP_02	0.838646	706	(+)	NWNATCGATTANYNN	GAAATCAATTATCAA
M00102	V$CDP_02	0.813755	1119	(+)	NWNATCGATTANYNN	GAGATAGATTCTCAA
M00102	V$CDP_02	0.85131	1924	(+)	NWNATCGATTANYNN	GTCATAGATCATTTA
M00102	V$CDP_02	0.816157	6069	(+)	NWNATCGATTANYNN	GTTATCAATCACTAT
M00102	V$CDP_02	0.810917	2218	(-)	NWNATCGATTANYNN	TCAATTATCAGTAAA
M00102	V$CDP_02	0.8131	5031	(-)	NWNATCGATTANYNN	TTATCTATCTATCTA
M00102	V$CDP_02	0.815721	3333	(+)	NWNATCGATTANYNN	TTGATAGATAGATAT
M00104	V$CDPCR1_01	0.806578	3744	(+)	NATCGATCGS	AACCAATAGC
M00104	V$CDPCR1_01	0.782807	4018	(+)	NATCGATCGS	AACCTATCGA
M00104	V$CDPCR1_01	0.774666	7700	(-)	NATCGATCGS	AAGATTAATA
M00104	V$CDPCR1_01	0.77662	7814	(+)	NATCGATCGS	AATGAATCAG
M00104	V$CDPCR1_01	0.805926	2575	(+)	NATCGATCGS	AATTAATCCT
M00104	V$CDPCR1_01	0.779225	7149	(+)	NATCGATCGS	AATTCATTGT
M00104	V$CDPCR1_01	0.830023	5746	(+)	NATCGATCGS	AATTGATTCT
M00104	V$CDPCR1_01	0.793227	7372	(-)	NATCGATCGS	AGGATCAGTA
M00104	V$CDPCR1_01	0.774666	7764	(-)	NATCGATCGS	CACATAGATA
M00104	V$CDPCR1_01	0.796809	4279	(-)	NATCGATCGS	CAGATCATTA
M00104	V$CDPCR1_01	0.812765	7248	(+)	NATCGATCGS	CATTAATCTG
M00104	V$CDPCR1_01	0.813416	2207	(+)	NATCGATCGS	CATTTATTGG
M00104	V$CDPCR1_01	0.915011	5009	(-)	NATCGATCGS	CCAATCAATA
M00104	V$CDPCR1_01	0.788668	1207	(-)	NATCGATCGS	CCTATCACTT
M00104	V$CDPCR1_01	0.795181	6178	(-)	NATCGATCGS	CTCATCCATT
M00104	V$CDPCR1_01	0.855096	706	(-)	NATCGATCGS	GAAATCAATT
M00104	V$CDPCR1_01	0.82872	1119	(-)	NATCGATCGS	GAGATAGATT
M00104	V$CDPCR1_01	0.805275	7892	(-)	NATCGATCGS	GAGATTCATT
M00104	V$CDPCR1_01	0.775317	7894	(+)	NATCGATCGS	GATTCATTGT
M00104	V$CDPCR1_01	0.794855	356	(-)	NATCGATCGS	GCTATCACTA
M00104	V$CDPCR1_01	0.848584	5799	(-)	NATCGATCGS	GGAATCCATG
M00104	V$CDPCR1_01	0.792576	5615	(-)	NATCGATCGS	GGCATTCATT
M00104	V$CDPCR1_01	0.788994	5524	(-)	NATCGATCGS	GGGAGCCATT
M00104	V$CDPCR1_01	0.799739	6069	(-)	NATCGATCGS	GTTATCAATC
M00104	V$CDPCR1_01	0.830674	6480	(+)	NATCGATCGS	TAATGATGGG
M00104	V$CDPCR1_01	0.772387	3337	(-)	NATCGATCGS	TAGATAGATA
M00104	V$CDPCR1_01	0.845002	6071	(+)	NATCGATCGS	TATCAATCAC
M00104	V$CDPCR1_01	0.780202	4022	(+)	NATCGATCGS	TATCGAAAGC
M00104	V$CDPCR1_01	0.772387	5072	(+)	NATCGATCGS	TATCTATCTA
M00104	V$CDPCR1_01	0.772387	5068	(+)	NATCGATCGS	TATCTATCTA
M00104	V$CDPCR1_01	0.772387	5064	(+)	NATCGATCGS	TATCTATCTA
M00104	V$CDPCR1_01	0.772387	5060	(+)	NATCGATCGS	TATCTATCTA
M00104	V$CDPCR1_01	0.772387	5056	(+)	NATCGATCGS	TATCTATCTA
M00104	V$CDPCR1_01	0.772387	5052	(+)	NATCGATCGS	TATCTATCTA
M00104	V$CDPCR1_01	0.772387	5048	(+)	NATCGATCGS	TATCTATCTA
M00104	V$CDPCR1_01	0.772387	5044	(+)	NATCGATCGS	TATCTATCTA
M00104	V$CDPCR1_01	0.772387	5040	(+)	NATCGATCGS	TATCTATCTA
M00104	V$CDPCR1_01	0.772387	5036	(+)	NATCGATCGS	TATCTATCTA
M00104	V$CDPCR1_01	0.772387	5032	(+)	NATCGATCGS	TATCTATCTA
M00104	V$CDPCR1_01	0.772387	5076	(+)	NATCGATCGS	TATCTATCTT
M00104	V$CDPCR1_01	0.839792	3331	(+)	NATCGATCGS	TATTGATAGA
M00104	V$CDPCR1_01	0.775317	6073	(-)	NATCGATCGS	TCAATCACTA
M00104	V$CDPCR1_01	0.803973	5955	(-)	NATCGATCGS	TGAATTGATA
M00104	V$CDPCR1_01	0.80788	5744	(-)	NATCGATCGS	TGAATTGATT
M00105	V$CDPCR3_01	0.76893	6644	(+)	CACCRATANNTATNG	AAAAAATAAATATTT
M00105	V$CDPCR3_01	0.788325	7345	(-)	CACCRATANNTATNG	AAATAATTCTATGTG
M00105	V$CDPCR3_01	0.813689	7843	(-)	CACCRATANNTATNG	AAATACTGTTTGGTG
M00105	V$CDPCR3_01	0.76147	4187	(-)	CACCRATANNTATNG	AAATATAACTTTCTG
M00105	V$CDPCR3_01	0.754196	6894	(+)	CACCRATANNTATNG	CAAAAAGCTCTATTC
M00105	V$CDPCR3_01	0.764827	6419	(+)	CACCRATANNTATNG	CAACAAAGAATATCT
M00105	V$CDPCR3_01	0.779933	2824	(-)	CACCRATANNTATNG	CAATAATTATGTATC
M00105	V$CDPCR3_01	0.890153	4842	(-)	CACCRATANNTATNG	CAATACTTACCTCTG
M00105	V$CDPCR3_01	0.801007	3747	(-)	CACCRATANNTATNG	CAATAGCAGATGGTG
M00105	V$CDPCR3_01	0.776762	5014	(-)	CACCRATANNTATNG	CAATATATTATCTTG
M00105	V$CDPCR3_01	0.786833	1421	(+)	CACCRATANNTATNG	CACAGACACCCTTGG
M00105	V$CDPCR3_01	0.814994	7020	(+)	CACCRATANNTATNG	CACCCTTCATTATGG
M00105	V$CDPCR3_01	0.840172	7888	(+)	CACCRATANNTATNG	CAGCGAGATTCATTG
M00105	V$CDPCR3_01	0.805483	813	(+)	CACCRATANNTATNG	CAGGCATAAGTTTTG
M00105	V$CDPCR3_01	0.782171	784	(-)	CACCRATANNTATNG	CATTAAATCTGGGGG
M00105	V$CDPCR3_01	0.793547	4348	(-)	CACCRATANNTATNG	CCATAAATGTTTTTA
M00105	V$CDPCR3_01	0.772846	7891	(-)	CACCRATANNTATNG	CGAGATTCATTGTGG
M00105	V$CDPCR3_01	0.752331	6302	(+)	CACCRATANNTATNG	CTCAGAAGTGTATAG
M00105	V$CDPCR3_01	0.792242	4799	(-)	CACCRATANNTATNG	GAATATATGTTCTTG
M00105	V$CDPCR3_01	0.751958	5187	(-)	CACCRATANNTATNG	TAACACGTATTTGTC
M00105	V$CDPCR3_01	0.810891	5110	(-)	CACCRATANNTATNG	TAATATATACTGTTG
M00106	V$CDPCR3HD_01	0.83564	5834	(+)	NATYGATSSS	AAATGATGAC
M00106	V$CDPCR3HD_01	0.843426	3858	(+)	NATYGATSSS	AATACATTGC
M00106	V$CDPCR3HD_01	0.838812	2920	(+)	NATYGATSSS	AATCGAAGCC
M00106	V$CDPCR3HD_01	0.828431	7149	(+)	NATYGATSSS	AATTCATTGT
M00106	V$CDPCR3HD_01	0.894175	5746	(+)	NATYGATSSS	AATTGATTCT
M00106	V$CDPCR3HD_01	0.861015	1333	(-)	NATYGATSSS	AGCATCATTC
M00106	V$CDPCR3HD_01	0.849481	85	(-)	NATYGATSSS	AGCATCATTT
M00106	V$CDPCR3HD_01	0.832757	5816	(-)	NATYGATSSS	AGCATCCACC
M00106	V$CDPCR3HD_01	0.824106	4861	(+)	NATYGATSSS	AGTTGATTAG
M00106	V$CDPCR3HD_01	0.839965	4875	(+)	NATYGATSSS	AGTTGATTCT
M00106	V$CDPCR3HD_01	0.856401	2858	(+)	NATYGATSSS	ATTTGATGTC
M00106	V$CDPCR3HD_01	0.871396	7812	(-)	NATYGATSSS	CAAATGAATC
M00106	V$CDPCR3HD_01	0.8688	183	(-)	NATYGATSSS	CAAATGAATG
M00106	V$CDPCR3HD_01	0.859862	3614	(-)	NATYGATSSS	CAAATGAATT
M00106	V$CDPCR3HD_01	0.820934	4048	(+)	NATYGATSSS	CACTGATGTG
M00106	V$CDPCR3HD_01	0.858708	4279	(-)	NATYGATSSS	CAGATCATTA
M00106	V$CDPCR3HD_01	0.822953	1863	(+)	NATYGATSSS	CAGTGATGTC
M00106	V$CDPCR3HD_01	0.834198	1926	(+)	NATYGATSSS	CATAGATCAT
M00106	V$CDPCR3HD_01	0.900807	7919	(+)	NATYGATSSS	CATAGATCCT
M00106	V$CDPCR3HD_01	0.844002	7740	(+)	NATYGATSSS	CATAGATTTT
M00106	V$CDPCR3HD_01	0.871396	1723	(+)	NATYGATSSS	CATGCATGCG
M00106	V$CDPCR3HD_01	0.83737	7248	(+)	NATYGATSSS	CATTAATCTG
M00106	V$CDPCR3HD_01	0.821223	2207	(+)	NATYGATSSS	CATTTATTGG
M00106	V$CDPCR3HD_01	0.906286	5009	(-)	NATYGATSSS	CCAATCAATA
M00106	V$CDPCR3HD_01	0.859573	6178	(-)	NATYGATSSS	CTCATCCATT
M00106	V$CDPCR3HD_01	0.82872	947	(+)	NATYGATSSS	GAAACATCCC
M00106	V$CDPCR3HD_01	0.925606	706	(-)	NATYGATSSS	GAAATCAATT
M00106	V$CDPCR3HD_01	0.828143	4933	(+)	NATYGATSSS	GAATGATTAC
M00106	V$CDPCR3HD_01	0.836505	1119	(-)	NATYGATSSS	GAGATAGATT
M00106	V$CDPCR3HD_01	0.839389	3092	(-)	NATYGATSSS	GAGTTCAATC
M00106	V$CDPCR3HD_01	0.825548	2693	(+)	NATYGATSSS	GATAAATCCC
M00106	V$CDPCR3HD_01	0.867935	1121	(+)	NATYGATSSS	GATAGATTCT
M00106	V$CDPCR3HD_01	0.841984	4233	(+)	NATYGATSSS	GATTCATTCT
M00106	V$CDPCR3HD_01	0.839965	7894	(+)	NATYGATSSS	GATTCATTGT
M00106	V$CDPCR3HD_01	0.820934	2056	(-)	NATYGATSSS	GGAATCCAAT
M00106	V$CDPCR3HD_01	0.918108	5799	(-)	NATYGATSSS	GGAATCCATG
M00106	V$CDPCR3HD_01	0.905709	6858	(+)	NATYGATSSS	GTTTGATCCC
M00106	V$CDPCR3HD_01	0.861592	6480	(+)	NATYGATSSS	TAATGATGGG
M00106	V$CDPCR3HD_01	0.828143	1928	(-)	NATYGATSSS	TAGATCATTT
M00106	V$CDPCR3HD_01	0.868224	3272	(+)	NATYGATSSS	TATAGATGTG
M00106	V$CDPCR3HD_01	0.822953	4928	(-)	NATYGATSSS	TGAATGAATG
M00106	V$CDPCR3HD_01	0.841984	5724	(-)	NATYGATSSS	TGCATGAATG
M00100	V$CDXA_01	0.92104	2392	(+)	MTTTATR	AATTATA
M00100	V$CDXA_01	0.940167	5251	(+)	MTTTATR	AATTATG
M00100	V$CDXA_01	0.940167	2828	(+)	MTTTATR	AATTATG
M00100	V$CDXA_01	0.940167	2250	(+)	MTTTATR	AATTATG
M00100	V$CDXA_01	0.940167	269	(+)	MTTTATR	AATTATG
M00100	V$CDXA_01	0.924473	7703	(+)	MTTTATR	ATTAATA
M00100	V$CDXA_01	0.924473	3621	(+)	MTTTATR	ATTAATA
M00100	V$CDXA_01	0.9436	4309	(+)	MTTTATR	ATTAATG
M00100	V$CDXA_01	0.937224	7712	(+)	MTTTATR	ATTTAAA
M00100	V$CDXA_01	0.937224	7504	(+)	MTTTATR	ATTTAAA
M00100	V$CDXA_01	0.937224	7488	(+)	MTTTATR	ATTTAAA
M00100	V$CDXA_01	0.937224	7339	(+)	MTTTATR	ATTTAAA
M00100	V$CDXA_01	0.937224	1934	(+)	MTTTATR	ATTTAAA
M00100	V$CDXA_01	0.956351	7547	(+)	MTTTATR	ATTTAAG
M00100	V$CDXA_01	0.956351	1070	(+)	MTTTATR	ATTTAAG
M00100	V$CDXA_01	0.956351	990	(+)	MTTTATR	ATTTAAG
M00100	V$CDXA_01	0.956351	427	(+)	MTTTATR	ATTTAAG
M00100	V$CDXA_01	0.923982	6351	(+)	MTTTATR	ATTTACA
M00100	V$CDXA_01	0.923982	6106	(+)	MTTTATR	ATTTACA
M00100	V$CDXA_01	0.923982	5622	(+)	MTTTATR	ATTTACA
M00100	V$CDXA_01	0.923982	218	(+)	MTTTATR	ATTTACA
M00100	V$CDXA_01	0.980873	3314	(+)	MTTTATR	ATTTATA
M00100	V$CDXA_01	0.938695	2810	(+)	MTTTATR	ATTTCTG
M00100	V$CDXA_01	0.93281	7781	(+)	MTTTATR	ATTTGTA
M00100	V$CDXA_01	0.93281	4417	(+)	MTTTATR	ATTTGTA
M00100	V$CDXA_01	0.93281	758	(+)	MTTTATR	ATTTGTA
M00100	V$CDXA_01	0.93281	4334	(-)	MTTTATR	CACAAAG
M00100	V$CDXA_01	0.919568	3394	(-)	MTTTATR	CAGAAAG
M00100	V$CDXA_01	0.938695	5574	(-)	MTTTATR	CAGAAAT
M00100	V$CDXA_01	0.938695	4466	(-)	MTTTATR	CAGAAAT
M00100	V$CDXA_01	0.938695	2607	(-)	MTTTATR	CAGAAAT
M00100	V$CDXA_01	0.929868	7144	(-)	MTTTATR	CATAAAA
M00100	V$CDXA_01	0.929868	5273	(-)	MTTTATR	CATAAAA
M00100	V$CDXA_01	0.929868	3905	(-)	MTTTATR	CATAAAA
M00100	V$CDXA_01	0.929868	1321	(-)	MTTTATR	CATAAAA
M00100	V$CDXA_01	0.929868	974	(-)	MTTTATR	CATAAAC
M00100	V$CDXA_01	0.980873	7696	(-)	MTTTATR	CATAAAG
M00100	V$CDXA_01	1	7317	(-)	MTTTATR	CATAAAT
M00100	V$CDXA_01	1	4349	(-)	MTTTATR	CATAAAT
M00100	V$CDXA_01	1	3605	(-)	MTTTATR	CATAAAT
M00100	V$CDXA_01	0.924473	5316	(-)	MTTTATR	CATTAAG
M00100	V$CDXA_01	0.9436	7248	(-)	MTTTATR	CATTAAT
M00100	V$CDXA_01	0.9436	4308	(-)	MTTTATR	CATTAAT
M00100	V$CDXA_01	0.92104	7027	(+)	MTTTATR	CATTATG
M00100	V$CDXA_01	0.92104	6501	(+)	MTTTATR	CATTATG
M00100	V$CDXA_01	0.92104	6341	(+)	MTTTATR	CATTATG
M00100	V$CDXA_01	0.924473	7589	(-)	MTTTATR	CCTAAAT
M00100	V$CDXA_01	0.924473	5170	(-)	MTTTATR	CCTAAAT
M00100	V$CDXA_01	0.924473	4546	(-)	MTTTATR	CCTAAAT
M00100	V$CDXA_01	0.924473	3377	(-)	MTTTATR	CCTAAAT
M00100	V$CDXA_01	0.956351	6879	(-)	MTTTATR	CTTAAAT
M00100	V$CDXA_01	0.956351	1821	(-)	MTTTATR	CTTAAAT
M00100	V$CDXA_01	0.956351	1189	(-)	MTTTATR	CTTAAAT
M00100	V$CDXA_01	0.918097	421	(+)	MTTTATR	CTTTAAA
M00100	V$CDXA_01	0.923982	1615	(+)	MTTTATR	CTTTACG
M00100	V$CDXA_01	0.961746	3698	(+)	MTTTATR	CTTTATA
M00100	V$CDXA_01	0.929377	5029	(+)	MTTTATR	CTTTATC
M00100	V$CDXA_01	0.919568	4749	(+)	MTTTATR	CTTTCTG
M00100	V$CDXA_01	0.919568	4195	(+)	MTTTATR	CTTTCTG
M00100	V$CDXA_01	0.948504	2693	(-)	MTTTATR	GATAAAT
M00100	V$CDXA_01	0.910741	7723	(+)	MTTTATR	GTTTATA
M00100	V$CDXA_01	0.910741	4373	(+)	MTTTATR	GTTTATA
M00100	V$CDXA_01	0.910741	2804	(+)	MTTTATR	GTTTATA
M00100	V$CDXA_01	0.913683	4488	(-)	MTTTATR	TACAAAG
M00100	V$CDXA_01	0.93281	5782	(-)	MTTTATR	TACAAAT
M00100	V$CDXA_01	0.93281	5247	(-)	MTTTATR	TACAAAT
M00100	V$CDXA_01	0.919568	2065	(-)	MTTTATR	TAGAAAT
M00100	V$CDXA_01	0.910741	7981	(-)	MTTTATR	TATAAAA
M00100	V$CDXA_01	0.910741	7957	(-)	MTTTATR	TATAAAA
M00100	V$CDXA_01	0.910741	7598	(-)	MTTTATR	TATAAAA
M00100	V$CDXA_01	0.910741	5736	(-)	MTTTATR	TATAAAA
M00100	V$CDXA_01	0.910741	2133	(-)	MTTTATR	TATAAAC
M00100	V$CDXA_01	0.980873	2747	(-)	MTTTATR	TATAAAT
M00100	V$CDXA_01	0.980873	2652	(-)	MTTTATR	TATAAAT
M00100	V$CDXA_01	0.980873	2147	(-)	MTTTATR	TATAAAT
M00100	V$CDXA_01	0.980873	2127	(-)	MTTTATR	TATAAAT
M00100	V$CDXA_01	0.92104	7676	(-)	MTTTATR	TATAATT
M00100	V$CDXA_01	0.92104	6327	(-)	MTTTATR	TATAATT
M00100	V$CDXA_01	0.92104	2407	(-)	MTTTATR	TATAATT
M00100	V$CDXA_01	0.923982	7653	(-)	MTTTATR	TGTAAAT
M00100	V$CDXA_01	0.923982	761	(-)	MTTTATR	TGTAAAT
M00100	V$CDXA_01	0.918097	7639	(-)	MTTTATR	TTTAAAG
M00100	V$CDXA_01	0.937224	7713	(-)	MTTTATR	TTTAAAT
M00100	V$CDXA_01	0.937224	7505	(-)	MTTTATR	TTTAAAT
M00100	V$CDXA_01	0.937224	7489	(-)	MTTTATR	TTTAAAT
M00100	V$CDXA_01	0.937224	5094	(-)	MTTTATR	TTTAAAT
M00100	V$CDXA_01	0.937224	1935	(-)	MTTTATR	TTTAAAT
M00100	V$CDXA_01	0.937224	422	(-)	MTTTATR	TTTAAAT
M00100	V$CDXA_01	0.910741	414	(+)	MTTTATR	TTTTATA
M00100	V$CDXA_01	0.929868	7798	(+)	MTTTATR	TTTTATG
M00100	V$CDXA_01	0.929868	4227	(+)	MTTTATR	TTTTATG
M00101	V$CDXA_02	0.995062	7593	(+)	WWTWMTR	AATAATA
M00101	V$CDXA_02	0.995062	583	(+)	WWTWMTR	AATAATA
M00101	V$CDXA_02	0.992593	5809	(+)	WWTWMTR	AATAATG
M00101	V$CDXA_02	0.992593	1140	(+)	WWTWMTR	AATAATG
M00101	V$CDXA_02	0.995062	2392	(+)	WWTWMTR	AATTATA
M00101	V$CDXA_02	0.992593	5251	(+)	WWTWMTR	AATTATG
M00101	V$CDXA_02	0.992593	2828	(+)	WWTWMTR	AATTATG
M00101	V$CDXA_02	0.992593	2250	(+)	WWTWMTR	AATTATG
M00101	V$CDXA_02	0.992593	269	(+)	WWTWMTR	AATTATG
M00101	V$CDXA_02	1	7703	(+)	WWTWMTR	ATTAATA
M00101	V$CDXA_02	1	3621	(+)	WWTWMTR	ATTAATA
M00101	V$CDXA_02	0.997531	4309	(+)	WWTWMTR	ATTAATG
M00101	V$CDXA_02	0.981893	6331	(+)	WWTWMTR	ATTACTA
M00101	V$CDXA_02	1	3314	(+)	WWTWMTR	ATTTATA
M00101	V$CDXA_02	0.997531	7317	(-)	WWTWMTR	CATAAAT
M00101	V$CDXA_02	0.997531	4349	(-)	WWTWMTR	CATAAAT
M00101	V$CDXA_02	0.997531	3605	(-)	WWTWMTR	CATAAAT
M00101	V$CDXA_02	0.997531	7248	(-)	WWTWMTR	CATTAAT
M00101	V$CDXA_02	0.997531	4308	(-)	WWTWMTR	CATTAAT
M00101	V$CDXA_02	0.992593	7777	(-)	WWTWMTR	CATTATT
M00101	V$CDXA_02	0.992593	6184	(-)	WWTWMTR	CATTATT
M00101	V$CDXA_02	0.992593	4885	(-)	WWTWMTR	CATTATT
M00101	V$CDXA_02	0.992593	1111	(-)	WWTWMTR	CATTATT
M00101	V$CDXA_02	0.981893	2065	(-)	WWTWMTR	TAGAAAT
M00101	V$CDXA_02	0.981893	7284	(-)	WWTWMTR	TAGTAAT
M00101	V$CDXA_02	0.981893	1094	(-)	WWTWMTR	TAGTAAT
M00101	V$CDXA_02	1	2747	(-)	WWTWMTR	TATAAAT
M00101	V$CDXA_02	1	2652	(-)	WWTWMTR	TATAAAT
M00101	V$CDXA_02	1	2147	(-)	WWTWMTR	TATAAAT
M00101	V$CDXA_02	1	2127	(-)	WWTWMTR	TATAAAT
M00101	V$CDXA_02	0.995062	7676	(-)	WWTWMTR	TATAATT
M00101	V$CDXA_02	0.995062	6327	(-)	WWTWMTR	TATAATT
M00101	V$CDXA_02	0.995062	2407	(-)	WWTWMTR	TATAATT
M00159	V$CEBP_01	0.91637	5785	(-)	NNTKTGGWNANNN	AAATCTGCAAACA
M00159	V$CEBP_01	0.870016	5384	(+)	NNTKTGGWNANNN	AAATTGAAAACTC
M00159	V$CEBP_01	0.872609	176	(-)	NNTKTGGWNANNN	AACAAAACAAATG
M00159	V$CEBP_01	0.902107	7551	(-)	NNTKTGGWNANNN	AAGACAGCAAATA
M00159	V$CEBP_01	0.891734	5777	(-)	NNTKTGGWNANNN	AAGTATACAAATC
M00159	V$CEBP_01	0.92577	6623	(+)	NNTKTGGWNANNN	AATGTGCAAAAGT
M00159	V$CEBP_01	0.902755	3320	(+)	NNTKTGGWNANNN	AATGTGTTAAATA
M00159	V$CEBP_01	0.872934	5278	(-)	NNTKTGGWNANNN	AATTGACCATTTA
M00159	V$CEBP_01	0.995138	6370	(-)	NNTKTGGWNANNN	AATTTACCAAACA
M00159	V$CEBP_01	0.932577	7687	(-)	NNTKTGGWNANNN	AATTTCCCACATA
M00159	V$CEBP_01	0.915721	229	(+)	NNTKTGGWNANNN	AATTTGGAAATCA
M00159	V$CEBP_01	0.907618	757	(+)	NNTKTGGWNANNN	AATTTGTAAATTT
M00159	V$CEBP_01	0.892707	7750	(-)	NNTKTGGWNANNN	AATTTTTCAAATG
M00159	V$CEBP_01	0.885251	973	(-)	NNTKTGGWNANNN	ACATAAACAAAAA
M00159	V$CEBP_01	0.894652	3464	(-)	NNTKTGGWNANNN	ACCTCATCAAATT
M00159	V$CEBP_01	0.945867	2528	(+)	NNTKTGGWNANNN	ACTTTGGAAAGGA
M00159	V$CEBP_01	0.891734	6723	(-)	NNTKTGGWNANNN	AGCTTCCCAAAAA
M00159	V$CEBP_01	0.882658	7494	(-)	NNTKTGGWNANNN	ATCTTTCCTAATT
M00159	V$CEBP_01	0.895624	7463	(-)	NNTKTGGWNANNN	ATCTTTTCAAATT
M00159	V$CEBP_01	0.907942	965	(-)	NNTKTGGWNANNN	ATTACACCACATA
M00159	V$CEBP_01	0.877147	5252	(+)	NNTKTGGWNANNN	ATTATGGTAAAAT
M00159	V$CEBP_01	0.903404	5376	(-)	NNTKTGGWNANNN	ATTTTCCCAAATT
M00159	V$CEBP_01	0.871637	711	(-)	NNTKTGGWNANNN	CAATTATCAAAAA
M00159	V$CEBP_01	0.884279	6067	(-)	NNTKTGGWNANNN	CAGTTATCAATCA
M00159	V$CEBP_01	0.890113	7392	(+)	NNTKTGGWNANNN	CATGTGCTAAGAA
M00159	V$CEBP_01	0.87423	6817	(+)	NNTKTGGWNANNN	CATTTGATTAGAT
M00159	V$CEBP_01	0.901459	7522	(-)	NNTKTGGWNANNN	CCCTAATCACACA
M00159	V$CEBP_01	0.880389	7104	(-)	NNTKTGGWNANNN	CTCTTACCACTGG
M00159	V$CEBP_01	0.885251	5242	(-)	NNTKTGGWNANNN	CTTTTTACAAATT
M00159	V$CEBP_01	0.950081	1033	(-)	NNTKTGGWNANNN	CTTTTTCCAAACA
M00159	V$CEBP_01	0.872609	2520	(-)	NNTKTGGWNANNN	GAGTTCCCACTTT
M00159	V$CEBP_01	0.890438	3276	(+)	NNTKTGGWNANNN	GATGTGCATATGC
M00159	V$CEBP_01	0.883955	3739	(-)	NNTKTGGWNANNN	GATTTAACCAATA
M00159	V$CEBP_01	0.873906	1989	(+)	NNTKTGGWNANNN	GCTGTGAAAAGGG
M00159	V$CEBP_01	0.893355	3877	(+)	NNTKTGGWNANNN	GCTTTGCTAACAG
M00159	V$CEBP_01	0.876823	3876	(-)	NNTKTGGWNANNN	GGCTTTGCTAACA
M00159	V$CEBP_01	0.889465	7996	(+)	NNTKTGGWNANNN	GGTGTGGCAAGTT
M00159	V$CEBP_01	0.874554	2085	(-)	NNTKTGGWNANNN	GTCAGAGCAAACA
M00159	V$CEBP_01	0.872285	7939	(-)	NNTKTGGWNANNN	GTCTCATCAAAGT
M00159	V$CEBP_01	0.9141	4137	(-)	NNTKTGGWNANNN	GTGATACCAAAGT
M00159	V$CEBP_01	0.883306	7733	(-)	NNTKTGGWNANNN	GTGTTAACATAGA
M00159	V$CEBP_01	0.884603	1937	(+)	NNTKTGGWNANNN	TAAATGCAAAAGC
M00159	V$CEBP_01	0.876175	147	(+)	NNTKTGGWNANNN	TAAGTGTTTAATG
M00159	V$CEBP_01	0.888169	155	(-)	NNTKTGGWNANNN	TAATGAGCAAATA
M00159	V$CEBP_01	0.881037	136	(+)	NNTKTGGWNANNN	TAGGTGCTTAGTA
M00159	V$CEBP_01	0.87812	3236	(+)	NNTKTGGWNANNN	TATGTGATGACAT
M00159	V$CEBP_01	0.898865	7354	(+)	NNTKTGGWNANNN	TATGTGCAATATA
M00159	V$CEBP_01	0.90081	7049	(+)	NNTKTGGWNANNN	TATGTGCTTACAA
M00159	V$CEBP_01	0.883955	462	(+)	NNTKTGGWNANNN	TATTTGAAGAAAC
M00159	V$CEBP_01	0.878768	6654	(+)	NNTKTGGWNANNN	TATTTGATATGAA
M00159	V$CEBP_01	0.874554	2857	(+)	NNTKTGGWNANNN	TATTTGATGTCTC
M00159	V$CEBP_01	0.905673	1294	(+)	NNTKTGGWNANNN	TATTTGCAGACAC
M00159	V$CEBP_01	0.954943	5827	(+)	NNTKTGGWNANNN	TATTTGGAAATGA
M00159	V$CEBP_01	0.921556	7062	(+)	NNTKTGGWNANNN	TATTTGGATATAA
M00159	V$CEBP_01	0.90081	7780	(+)	NNTKTGGWNANNN	TATTTGTAGATTT
M00159	V$CEBP_01	0.920259	2444	(+)	NNTKTGGWNANNN	TCAGTGGAAAAAT
M00159	V$CEBP_01	0.902107	3305	(+)	NNTKTGGWNANNN	TCATTGTTAATTT
M00159	V$CEBP_01	0.874878	6415	(-)	NNTKTGGWNANNN	TCCACAACAAAGA
M00159	V$CEBP_01	0.879417	490	(+)	NNTKTGGWNANNN	TCTATGGTTTCCC
M00159	V$CEBP_01	0.875527	3005	(+)	NNTKTGGWNANNN	TCTGTGGAGTAAA
M00159	V$CEBP_01	0.873582	111	(+)	NNTKTGGWNANNN	TCTTGGCATAGTC
M00159	V$CEBP_01	0.907942	1353	(+)	NNTKTGGWNANNN	TGGTTGGTTACCT
M00159	V$CEBP_01	0.876499	5202	(+)	NNTKTGGWNANNN	TGTAGGGAAAATT
M00159	V$CEBP_01	0.914425	1835	(+)	NNTKTGGWNANNN	TGTTAGGTAAGGG
M00159	V$CEBP_01	0.960778	7849	(+)	NNTKTGGWNANNN	TGTTTGGTGACTT
M00159	V$CEBP_01	0.923501	6793	(+)	NNTKTGGWNANNN	TGTTTGTTTAGCT
M00159	V$CEBP_01	0.870016	5087	(+)	NNTKTGGWNANNN	TGTTTGTTTTAAA
M00201	V$CEBP_C	0.857265	1531	(+)	NGWNTKNKGYAAKNSAYA	AAACTGAGGCAATAAACT
M00201	V$CEBP_C	0.801397	7493	(+)	NGWNTKNKGYAAKNSAYA	AATCTTTCCTAATTTAAA
M00201	V$CEBP_C	0.851133	6497	(-)	NGWNTKNKGYAAKNSAYA	AATGCATTATGTAAGGCC
M00201	V$CEBP_C	0.809402	918	(+)	NGWNTKNKGYAAKNSAYA	AGACTGCTGAAACATAGG
M00201	V$CEBP_C	0.810083	214	(-)	NGWNTKNKGYAAKNSAYA	AGGAATTTACAAAAGAAT
M00201	V$CEBP_C	0.828309	1973	(-)	NGWNTKNKGYAAKNSAYA	AGTGCGCTACCACAGAGC
M00201	V$CEBP_C	0.801397	6308	(-)	NGWNTKNKGYAAKNSAYA	AGTGTATAGGAGCATAAG
M00201	V$CEBP_C	0.819111	4134	(-)	NGWNTKNKGYAAKNSAYA	AGTGTGATACCAAAGTGC
M00201	V$CEBP_C	0.819963	493	(+)	NGWNTKNKGYAAKNSAYA	ATGGTTTCCCAAGCTCCG
M00201	V$CEBP_C	0.819792	5252	(+)	NGWNTKNKGYAAKNSAYA	ATTATGGTAAAATGTACA
M00201	V$CEBP_C	0.823539	7899	(+)	NGWNTKNKGYAAKNSAYA	ATTGTGGAGCAAGAGCCA
M00201	V$CEBP_C	0.823028	4826	(-)	NGWNTKNKGYAAKNSAYA	CACCTCTTAACTCATTCA
M00201	V$CEBP_C	0.812127	3826	(+)	NGWNTKNKGYAAKNSAYA	CGTGTTGTCCAAGGGTCC
M00201	V$CEBP_C	0.812809	7994	(+)	NGWNTKNKGYAAKNSAYA	CTGGTGTGGCAAGTTGTC
M00201	V$CEBP_C	0.80821	4769	(+)	NGWNTKNKGYAAKNSAYA	GGAAGGTTGCAATCACCA
M00201	V$CEBP_C	0.810254	7192	(-)	NGWNTKNKGYAAKNSAYA	GGGAGCTGACATAATCCT
M00201	V$CEBP_C	0.84432	7854	(-)	NGWNTKNKGYAAKNSAYA	GGTGACTTGTGACAGACA
M00201	V$CEBP_C	0.822688	7491	(-)	NGWNTKNKGYAAKNSAYA	TAAATCTTTCCTAATTTA
M00201	V$CEBP_C	0.803952	7768	(-)	NGWNTKNKGYAAKNSAYA	TAGATATTTCATTATTTG
M00201	V$CEBP_C	0.820133	3588	(-)	NGWNTKNKGYAAKNSAYA	TAGGCATTAGAATATTTC
M00201	V$CEBP_C	0.831886	6095	(+)	NGWNTKNKGYAAKNSAYA	TATACTCGGCAATTTACA
M00201	V$CEBP_C	0.840743	5101	(+)	NGWNTKNKGYAAKNSAYA	TATCTTATTTAATATATA
M00201	V$CEBP_C	0.834611	615	(-)	NGWNTKNKGYAAKNSAYA	TATGCCTCAGCCAATTCA
M00201	V$CEBP_C	0.851473	5176	(-)	NGWNTKNKGYAAKNSAYA	TGAAGGTTACATAACACG
M00201	V$CEBP_C	0.848067	6499	(+)	NGWNTKNKGYAAKNSAYA	TGCATTATGTAAGGCCAT
M00201	V$CEBP_C	0.80293	1365	(+)	NGWNTKNKGYAAKNSAYA	TGGATGCTCCAAAATATG
M00201	V$CEBP_C	0.80293	5264	(-)	NGWNTKNKGYAAKNSAYA	TGTACATAACATAAAATT
M00201	V$CEBP_C	0.831034	5489	(-)	NGWNTKNKGYAAKNSAYA	TGTGCTTTGGGGCACAGC
M00201	V$CEBP_C	0.908533	1833	(+)	NGWNTKNKGYAAKNSAYA	TGTGTTAGGTAAGGGCTC
M00201	V$CEBP_C	0.816045	1407	(+)	NGWNTKNKGYAAKNSAYA	TTACTTCTGGAACTCACA
M00201	V$CEBP_C	0.852325	4008	(+)	NGWNTKNKGYAAKNSAYA	TTTATTCTGTAACCTATC
M00201	V$CEBP_C	0.809572	5215	(+)	NGWNTKNKGYAAKNSAYA	TTTTTTTCCTAAGTCATA
M00190	V$CEBP_Q2	0.831432	2163	(-)	NNNTTGCNNAANNN	AAAATTTGCAAGTT
M00190	V$CEBP_Q2	0.847994	2136	(-)	NNNTTGCNNAANNN	AAACATAGCAATAT
M00190	V$CEBP_Q2	0.83364	7334	(+)	NNNTTGCNNAANNN	AAATTATTTAAAAA
M00190	V$CEBP_Q2	0.83548	6369	(-)	NNNTTGCNNAANNN	AAATTTACCAAACA
M00190	V$CEBP_Q2	0.822598	764	(+)	NNNTTGCNNAANNN	AAATTTTAAAAATA
M00190	V$CEBP_Q2	0.841369	450	(+)	NNNTTGCNNAANNN	AAATTTTTTAATTA
M00190	V$CEBP_Q2	0.857932	1532	(-)	NNNTTGCNNAANNN	AACTGAGGCAATAA
M00190	V$CEBP_Q2	0.855723	1134	(+)	NNNTTGCNNAANNN	AACTTGAATAATGT
M00190	V$CEBP_Q2	0.82996	7948	(+)	NNNTTGCNNAANNN	AAGTTGGAATATAA
M00190	V$CEBP_Q2	0.840633	217	(+)	NNNTTGCNNAANNN	AATTTACAAAAGAA
M00190	V$CEBP_Q2	0.822598	7750	(-)	NNNTTGCNNAANNN	AATTTTTCAAATGT
M00190	V$CEBP_Q2	0.821862	3489	(-)	NNNTTGCNNAANNN	ACATGAAGAAATTA
M00190	V$CEBP_Q2	0.902466	3861	(+)	NNNTTGCNNAANNN	ACATTGCTATATGA
M00190	V$CEBP_Q2	0.823703	4997	(+)	NNNTTGCNNAANNN	ACATTTCATCAACC
M00190	V$CEBP_Q2	0.827383	1614	(+)	NNNTTGCNNAANNN	ACTTTACGAAAAAG
M00190	V$CEBP_Q2	0.82996	1032	(-)	NNNTTGCNNAANNN	ACTTTTTCCAAACA
M00190	V$CEBP_Q2	0.839897	5602	(+)	NNNTTGCNNAANNN	AGACTGCAAAAAGG
M00190	V$CEBP_Q2	0.850202	5179	(+)	NNNTTGCNNAANNN	AGGTTACATAACAC
M00190	V$CEBP_Q2	0.881119	775	(+)	NNNTTGCNNAANNN	ATATTACTTCATTA
M00190	V$CEBP_Q2	0.881855	6408	(+)	NNNTTGCNNAANNN	ATATTGCTCCACAA
M00190	V$CEBP_Q2	0.903938	3599	(+)	NNNTTGCNNAANNN	ATATTTCATAAATA
M00190	V$CEBP_Q2	0.850202	7771	(+)	NNNTTGCNNAANNN	ATATTTCATTATTT
M00190	V$CEBP_Q2	0.823703	5102	(-)	NNNTTGCNNAANNN	ATCTTATTTAATAT
M00190	V$CEBP_Q2	0.836953	5023	(+)	NNNTTGCNNAANNN	ATCTTGCTTTATCT
M00190	V$CEBP_Q2	0.821862	7494	(-)	NNNTTGCNNAANNN	ATCTTTCCTAATTT
M00190	V$CEBP_Q2	0.850202	6357	(+)	NNNTTGCNNAANNN	ATGTTGAAAAAGAA
M00190	V$CEBP_Q2	0.87707	2741	(+)	NNNTTGCNNAANNN	ATGTTGTATAAATG
M00190	V$CEBP_Q2	0.837321	72	(-)	NNNTTGCNNAANNN	CCCTTAGGCAAAAA
M00190	V$CEBP_Q2	0.843577	2236	(-)	NNNTTGCNNAANNN	CCTTTTGGCAACCT
M00190	V$CEBP_Q2	0.830328	6677	(+)	NNNTTGCNNAANNN	CTCTTGGAAAAAAA
M00190	V$CEBP_Q2	0.868237	6260	(-)	NNNTTGCNNAANNN	CTGCTATGCAATTC
M00190	V$CEBP_Q2	0.83548	7237	(-)	NNNTTGCNNAANNN	CTTCTGAGCAACAT
M00190	V$CEBP_Q2	0.844682	268	(-)	NNNTTGCNNAANNN	GAATTATGAAAAAA
M00190	V$CEBP_Q2	0.872286	3889	(-)	NNNTTGCNNAANNN	GAATTATTCAAGGT
M00190	V$CEBP_Q2	0.87707	3739	(-)	NNNTTGCNNAANNN	GATTTAACCAATAG
M00190	V$CEBP_Q2	0.854619	5375	(-)	NNNTTGCNNAANNN	GATTTTCCCAAATT
M00190	V$CEBP_Q2	0.831432	8045	(-)	NNNTTGCNNAANNN	GCATTACTCAAAAG
M00190	V$CEBP_Q2	0.828119	8045	(+)	NNNTTGCNNAANNN	GCATTACTCAAAAG
M00190	V$CEBP_Q2	0.849834	6500	(-)	NNNTTGCNNAANNN	GCATTATGTAAGGC
M00190	V$CEBP_Q2	0.824071	6500	(+)	NNNTTGCNNAANNN	GCATTATGTAAGGC
M00190	V$CEBP_Q2	0.840633	1711	(+)	NNNTTGCNNAANNN	GCGTTGCCTAAACA
M00190	V$CEBP_Q2	0.82223	2816	(-)	NNNTTGCNNAANNN	GCTCTTGGCAATAA
M00190	V$CEBP_Q2	0.854987	1396	(+)	NNNTTGCNNAANNN	GTTTTGTGAAATTA
M00190	V$CEBP_Q2	0.834376	1396	(-)	NNNTTGCNNAANNN	GTTTTGTGAAATTA
M00190	V$CEBP_Q2	0.836216	7678	(-)	NNNTTGCNNAANNN	TAATTTTAAAATTT
M00190	V$CEBP_Q2	0.825911	7749	(-)	NNNTTGCNNAANNN	TAATTTTTCAAATG
M00190	V$CEBP_Q2	0.838057	7453	(-)	NNNTTGCNNAANNN	TAGTATTACAATCT
M00190	V$CEBP_Q2	0.828487	2211	(-)	NNNTTGCNNAANNN	TATTGGTTCAATTA
M00190	V$CEBP_Q2	0.842473	3154	(+)	NNNTTGCNNAANNN	TATTTTCATAATAA
M00190	V$CEBP_Q2	0.825911	3154	(-)	NNNTTGCNNAANNN	TATTTTCATAATAA
M00190	V$CEBP_Q2	0.838057	5002	(-)	NNNTTGCNNAANNN	TCATCAACCAATCA
M00190	V$CEBP_Q2	0.867501	7352	(-)	NNNTTGCNNAANNN	TCTATGTGCAATAT
M00190	V$CEBP_Q2	0.851307	5241	(-)	NNNTTGCNNAANNN	TCTTTTTACAAATT
M00190	V$CEBP_Q2	0.821126	494	(-)	NNNTTGCNNAANNN	TGGTTTCCCAAGCT
M00190	V$CEBP_Q2	0.862716	7583	(+)	NNNTTGCNNAANNN	TGTTTGCCTAAATA
M00190	V$CEBP_Q2	0.870813	6186	(+)	NNNTTGCNNAANNN	TTATTACATAGTTA
M00190	V$CEBP_Q2	0.842473	4009	(-)	NNNTTGCNNAANNN	TTATTCTGTAACCT
M00190	V$CEBP_Q2	0.852411	2210	(+)	NNNTTGCNNAANNN	TTATTGGTTCAATT
M00190	V$CEBP_Q2	0.846522	1153	(-)	NNNTTGCNNAANNN	TTCTTTTCCAAGGA
M00116	V$CEBPA_01	0.809542	2289	(-)	NNATTRCNNAANNN	AAAATGAGCAAAAT
M00116	V$CEBPA_01	0.807196	2136	(-)	NNATTRCNNAANNN	AAACATAGCAATAT
M00116	V$CEBPA_01	0.800548	2466	(+)	NNATTRCNNAANNN	AAATTACAACTTAA
M00116	V$CEBPA_01	0.837309	1015	(-)	NNATTRCNNAANNN	AAATTAGGGAATCA
M00116	V$CEBPA_01	0.825577	1015	(+)	NNATTRCNNAANNN	AAATTAGGGAATCA
M00116	V$CEBPA_01	0.845913	7334	(+)	NNATTRCNNAANNN	AAATTATTTAAAAA
M00116	V$CEBPA_01	0.801721	7334	(-)	NNATTRCNNAANNN	AAATTATTTAAAAA
M00116	V$CEBPA_01	0.841611	5384	(+)	NNATTRCNNAANNN	AAATTGAAAACTCT
M00116	V$CEBPA_01	0.841611	6369	(-)	NNATTRCNNAANNN	AAATTTACCAAACA
M00116	V$CEBPA_01	0.806805	6369	(+)	NNATTRCNNAANNN	AAATTTACCAAACA
M00116	V$CEBPA_01	0.838092	450	(-)	NNATTRCNNAANNN	AAATTTTTTAATTA
M00116	V$CEBPA_01	0.879546	1532	(-)	NNATTRCNNAANNN	AACTGAGGCAATAA
M00116	V$CEBPA_01	0.827141	1134	(-)	NNATTRCNNAANNN	AACTTGAATAATGT
M00116	V$CEBPA_01	0.806023	1134	(+)	NNATTRCNNAANNN	AACTTGAATAATGT
M00116	V$CEBPA_01	0.804458	5251	(-)	NNATTRCNNAANNN	AATTATGGTAAAAT
M00116	V$CEBPA_01	0.887759	217	(+)	NNATTRCNNAANNN	AATTTACAAAAGAA
M00116	V$CEBPA_01	0.889323	6370	(+)	NNATTRCNNAANNN	AATTTACCAAACAA
M00116	V$CEBPA_01	0.81228	7750	(-)	NNATTRCNNAANNN	AATTTTTCAAATGT
M00116	V$CEBPA_01	0.865858	3861	(+)	NNATTRCNNAANNN	ACATTGCTATATGA
M00116	V$CEBPA_01	0.818928	4997	(+)	NNATTRCNNAANNN	ACATTTCATCAACC
M00116	V$CEBPA_01	0.849824	1614	(+)	NNATTRCNNAANNN	ACTTTACGAAAAAG
M00116	V$CEBPA_01	0.835354	1032	(-)	NNATTRCNNAANNN	ACTTTTTCCAAACA
M00116	V$CEBPA_01	0.876809	5179	(+)	NNATTRCNNAANNN	AGGTTACATAACAC
M00116	V$CEBPA_01	0.844349	6996	(-)	NNATTRCNNAANNN	AGTGTAGGCAAACA
M00116	V$CEBPA_01	0.806414	6280	(+)	NNATTRCNNAANNN	AGTTTAAAAAAAGT
M00116	V$CEBPA_01	0.818537	1814	(+)	NNATTRCNNAANNN	AGTTTGCCTTAAAT
M00116	V$CEBPA_01	0.80876	6096	(-)	NNATTRCNNAANNN	ATACTCGGCAATTT
M00116	V$CEBPA_01	0.897536	775	(+)	NNATTRCNNAANNN	ATATTACTTCATTA
M00116	V$CEBPA_01	0.920219	6408	(+)	NNATTRCNNAANNN	ATATTGCTCCACAA
M00116	V$CEBPA_01	0.875636	3599	(+)	NNATTRCNNAANNN	ATATTTCATAAATA
M00116	V$CEBPA_01	0.850215	7119	(-)	NNATTRCNNAANNN	ATCTGAGGCAAACT
M00116	V$CEBPA_01	0.857646	5102	(-)	NNATTRCNNAANNN	ATCTTATTTAATAT
M00116	V$CEBPA_01	0.836136	5023	(+)	NNATTRCNNAANNN	ATCTTGCTTTATCT
M00116	V$CEBPA_01	0.85569	7494	(-)	NNATTRCNNAANNN	ATCTTTCCTAATTT
M00116	V$CEBPA_01	0.804458	7494	(+)	NNATTRCNNAANNN	ATCTTTCCTAATTT
M00116	V$CEBPA_01	0.824013	47	(+)	NNATTRCNNAANNN	ATGTTCCTAAAATT
M00116	V$CEBPA_01	0.856081	6357	(+)	NNATTRCNNAANNN	ATGTTGAAAAAGAA
M00116	V$CEBPA_01	0.813062	2741	(+)	NNATTRCNNAANNN	ATGTTGTATAAATG
M00116	V$CEBPA_01	0.801721	5376	(+)	NNATTRCNNAANNN	ATTTTCCCAAATTG
M00116	V$CEBPA_01	0.822448	711	(+)	NNATTRCNNAANNN	CAATTATCAAAAAT
M00116	V$CEBPA_01	0.853735	3112	(+)	NNATTRCNNAANNN	CCATTAAAAAAAAA
M00116	V$CEBPA_01	0.849433	72	(-)	NNATTRCNNAANNN	CCCTTAGGCAAAAA
M00116	V$CEBPA_01	0.818537	7207	(-)	NNATTRCNNAANNN	CCTCTTGGTAATAA
M00116	V$CEBPA_01	0.847086	1056	(-)	NNATTRCNNAANNN	CCTTTGGGCAAAGG
M00116	V$CEBPA_01	0.879546	2236	(-)	NNATTRCNNAANNN	CCTTTTGGCAACCT
M00116	V$CEBPA_01	0.875636	963	(+)	NNATTRCNNAANNN	CTATTACACCACAT
M00116	V$CEBPA_01	0.853735	6677	(+)	NNATTRCNNAANNN	CTCTTGGAAAAAAA
M00116	V$CEBPA_01	0.827141	6260	(-)	NNATTRCNNAANNN	CTGCTATGCAATTC
M00116	V$CEBPA_01	0.804067	3006	(-)	NNATTRCNNAANNN	CTGTGGAGTAAAAA
M00116	V$CEBPA_01	0.826359	7237	(-)	NNATTRCNNAANNN	CTTCTGAGCAACAT
M00116	V$CEBPA_01	0.804849	1033	(+)	NNATTRCNNAANNN	CTTTTTCCAAACAT
M00116	V$CEBPA_01	0.820102	4770	(-)	NNATTRCNNAANNN	GAAGGTTGCAATCA
M00116	V$CEBPA_01	0.807978	268	(+)	NNATTRCNNAANNN	GAATTATGAAAAAA
M00116	V$CEBPA_01	0.804067	3889	(-)	NNATTRCNNAANNN	GAATTATTCAAGGT
M00116	V$CEBPA_01	0.827532	228	(-)	NNATTRCNNAANNN	GAATTTGGAAATCA
M00116	V$CEBPA_01	0.868987	3739	(-)	NNATTRCNNAANNN	GATTTAACCAATAG
M00116	V$CEBPA_01	0.821275	5375	(-)	NNATTRCNNAANNN	GATTTTCCCAAATT
M00116	V$CEBPA_01	0.87016	8045	(+)	NNATTRCNNAANNN	GCATTACTCAAAAG
M00116	V$CEBPA_01	0.814235	6500	(-)	NNATTRCNNAANNN	GCATTATGTAAGGC
M00116	V$CEBPA_01	0.903794	1711	(+)	NNATTRCNNAANNN	GCGTTGCCTAAACA
M00116	V$CEBPA_01	0.845522	2816	(-)	NNATTRCNNAANNN	GCTCTTGGCAATAA
M00116	V$CEBPA_01	0.809934	3877	(+)	NNATTRCNNAANNN	GCTTTGCTAACAGA
M00116	V$CEBPA_01	0.804458	7478	(-)	NNATTRCNNAANNN	GGACTTCCTAATTT
M00116	V$CEBPA_01	0.852953	889	(-)	NNATTRCNNAANNN	GGCTGTAGCAAATT
M00116	V$CEBPA_01	0.829097	3876	(-)	NNATTRCNNAANNN	GGCTTTGCTAACAG
M00116	V$CEBPA_01	0.827532	5826	(-)	NNATTRCNNAANNN	GTATTTGGAAATGA
M00116	V$CEBPA_01	0.831443	1834	(-)	NNATTRCNNAANNN	GTGTTAGGTAAGGG
M00116	V$CEBPA_01	0.811889	3827	(-)	NNATTRCNNAANNN	GTGTTGTCCAAGGG
M00116	V$CEBPA_01	0.809542	6465	(+)	NNATTRCNNAANNN	GTTTTCCTTAATCT
M00116	V$CEBPA_01	0.821275	1396	(-)	NNATTRCNNAANNN	GTTTTGTGAAATTA
M00116	V$CEBPA_01	0.801721	378	(-)	NNATTRCNNAANNN	TAACTGAGTAAAGA
M00116	V$CEBPA_01	0.852562	6329	(+)	NNATTRCNNAANNN	TAATTACTATAACA
M00116	V$CEBPA_01	0.825968	7749	(-)	NNATTRCNNAANNN	TAATTTTTCAAATG
M00116	V$CEBPA_01	0.817755	2211	(-)	NNATTRCNNAANNN	TATTGGTTCAATTA
M00116	V$CEBPA_01	0.819711	7517	(+)	NNATTRCNNAANNN	TATTTCCCTAATCA
M00116	V$CEBPA_01	0.831443	3154	(-)	NNATTRCNNAANNN	TATTTTCATAATAA
M00116	V$CEBPA_01	0.805632	3154	(+)	NNATTRCNNAANNN	TATTTTCATAATAA
M00116	V$CEBPA_01	0.818928	748	(-)	NNATTRCNNAANNN	TCGGTTTCTAATTT
M00116	V$CEBPA_01	0.85921	7352	(-)	NNATTRCNNAANNN	TCTATGTGCAATAT
M00116	V$CEBPA_01	0.821275	5241	(-)	NNATTRCNNAANNN	TCTTTTTACAAATT
M00116	V$CEBPA_01	0.872116	4936	(+)	NNATTRCNNAANNN	TGATTACTGAACCA
M00116	V$CEBPA_01	0.805241	7587	(-)	NNATTRCNNAANNN	TGCCTAAATAATAT
M00116	V$CEBPA_01	0.802894	5889	(-)	NNATTRCNNAANNN	TGCCTTGTTAATAG
M00116	V$CEBPA_01	0.874853	7995	(-)	NNATTRCNNAANNN	TGGTGTGGCAAGTT
M00116	V$CEBPA_01	0.867423	494	(-)	NNATTRCNNAANNN	TGGTTTCCCAAGCT
M00116	V$CEBPA_01	0.810716	494	(+)	NNATTRCNNAANNN	TGGTTTCCCAAGCT
M00116	V$CEBPA_01	0.89167	7583	(+)	NNATTRCNNAANNN	TGTTTGCCTAAATA
M00116	V$CEBPA_01	0.826359	7583	(-)	NNATTRCNNAANNN	TGTTTGCCTAAATA
M00116	V$CEBPA_01	0.820493	6614	(-)	NNATTRCNNAANNN	TTAGTGTACAATGT
M00116	V$CEBPA_01	0.863121	6186	(+)	NNATTRCNNAANNN	TTATTACATAGTTA
M00116	V$CEBPA_01	0.839265	4009	(-)	NNATTRCNNAANNN	TTATTCTGTAACCT
M00116	V$CEBPA_01	0.839656	2210	(+)	NNATTRCNNAANNN	TTATTGGTTCAATT
M00116	V$CEBPA_01	0.835745	1153	(-)	NNATTRCNNAANNN	TTCTTTTCCAAGGA
M00116	V$CEBPA_01	0.845131	7900	(-)	NNATTRCNNAANNN	TTGTGGAGCAAGAG
M00116	V$CEBPA_01	0.807587	4389	(-)	NNATTRCNNAANNN	TTGTTTTGGAACCC
M00116	V$CEBPA_01	0.824404	7570	(+)	NNATTRCNNAANNN	TTTTTACTTCAAAT
M00116	V$CEBPA_01	0.838092	4678	(+)	NNATTRCNNAANNN	TTTTTAGGAAAGCA
M00116	V$CEBPA_01	0.810325	6516	(-)	NNATTRCNNAANNN	TTTTTTCTCAAGAG
M00109	V$CEBPB_01	0.816493	6687	(+)	RNRTKNNGMAAKNN	AAAAAAAGTAATGG
M00109	V$CEBPB_01	0.86949	2289	(+)	RNRTKNNGMAAKNN	AAAATGAGCAAAAT
M00109	V$CEBPB_01	0.880882	2163	(+)	RNRTKNNGMAAKNN	AAAATTTGCAAGTT
M00109	V$CEBPB_01	0.838782	2466	(-)	RNRTKNNGMAAKNN	AAATTACAACTTAA
M00109	V$CEBPB_01	0.850916	1015	(+)	RNRTKNNGMAAKNN	AAATTAGGGAATCA
M00109	V$CEBPB_01	0.877415	7628	(-)	RNRTKNNGMAAKNN	AAATTTCAACTTTT
M00109	V$CEBPB_01	0.873205	3298	(-)	RNRTKNNGMAAKNN	AAATTTCTCATTGT
M00109	V$CEBPB_01	0.817732	2610	(+)	RNRTKNNGMAAKNN	AAATTTTGTTAACT
M00109	V$CEBPB_01	0.811045	450	(-)	RNRTKNNGMAAKNN	AAATTTTTTAATTA
M00109	V$CEBPB_01	0.899208	1532	(+)	RNRTKNNGMAAKNN	AACTGAGGCAATAA
M00109	V$CEBPB_01	0.827637	1134	(-)	RNRTKNNGMAAKNN	AACTTGAATAATGT
M00109	V$CEBPB_01	0.817732	1134	(+)	RNRTKNNGMAAKNN	AACTTGAATAATGT
M00109	V$CEBPB_01	0.841753	2358	(+)	RNRTKNNGMAAKNN	AAGATAAGTAAGGA
M00109	V$CEBPB_01	0.821694	7298	(+)	RNRTKNNGMAAKNN	AAGTTGAGCACAAT
M00109	V$CEBPB_01	0.81055	1394	(+)	RNRTKNNGMAAKNN	AAGTTTTGTGAAAT
M00109	V$CEBPB_01	0.86627	217	(-)	RNRTKNNGMAAKNN	AATTTACAAAAGAA
M00109	V$CEBPB_01	0.875433	6370	(-)	RNRTKNNGMAAKNN	AATTTACCAAACAA
M00109	V$CEBPB_01	0.820951	765	(-)	RNRTKNNGMAAKNN	AATTTTAAAAATAT
M00109	V$CEBPB_01	0.813026	3473	(-)	RNRTKNNGMAAKNN	AATTTTCTCCTGTT
M00109	V$CEBPB_01	0.817484	7750	(+)	RNRTKNNGMAAKNN	AATTTTTCAAATGT
M00109	V$CEBPB_01	0.861565	6621	(+)	RNRTKNNGMAAKNN	ACAATGTGCAAAAG
M00109	V$CEBPB_01	0.810054	5267	(-)	RNRTKNNGMAAKNN	ACATAACATAAAAT
M00109	V$CEBPB_01	0.898217	3489	(+)	RNRTKNNGMAAKNN	ACATGAAGAAATTA
M00109	V$CEBPB_01	0.867509	5588	(-)	RNRTKNNGMAAKNN	ACATGGCACTATAT
M00109	V$CEBPB_01	0.906142	6355	(+)	RNRTKNNGMAAKNN	ACATGTTGAAAAAG
M00109	V$CEBPB_01	0.873452	3861	(-)	RNRTKNNGMAAKNN	ACATTGCTATATGA
M00109	V$CEBPB_01	0.925458	4997	(-)	RNRTKNNGMAAKNN	ACATTTCATCAACC
M00109	V$CEBPB_01	0.851907	2556	(+)	RNRTKNNGMAAKNN	ACATTTTGAACTCT
M00109	V$CEBPB_01	0.829619	5236	(-)	RNRTKNNGMAAKNN	ACCTTTCTTTTTAC
M00109	V$CEBPB_01	0.814512	2954	(-)	RNRTKNNGMAAKNN	ACTGTTCTCAACGT
M00109	V$CEBPB_01	0.839277	1614	(+)	RNRTKNNGMAAKNN	ACTTTACGAAAAAG
M00109	V$CEBPB_01	0.836305	4450	(-)	RNRTKNNGMAAKNN	ACTTTACTTATGCT
M00109	V$CEBPB_01	0.833333	1773	(-)	RNRTKNNGMAAKNN	AGATTTCTTTTCTC
M00109	V$CEBPB_01	0.88633	7195	(-)	RNRTKNNGMAAKNN	AGCTGACATAATCC
M00109	V$CEBPB_01	0.850669	597	(-)	RNRTKNNGMAAKNN	AGCTTTCAGAACTA
M00109	V$CEBPB_01	0.818722	5414	(-)	RNRTKNNGMAAKNN	AGCTTTCCCCTATC
M00109	V$CEBPB_01	0.908866	5179	(-)	RNRTKNNGMAAKNN	AGGTTACATAACAC
M00109	V$CEBPB_01	0.821199	4414	(+)	RNRTKNNGMAAKNN	AGTATTTGTAAGAG
M00109	V$CEBPB_01	0.834819	1814	(-)	RNRTKNNGMAAKNN	AGTTTGCCTTAAAT
M00109	V$CEBPB_01	0.905894	775	(-)	RNRTKNNGMAAKNN	ATATTACTTCATTA
M00109	V$CEBPB_01	0.929916	6408	(-)	RNRTKNNGMAAKNN	ATATTGCTCCACAA
M00109	V$CEBPB_01	0.901436	3599	(-)	RNRTKNNGMAAKNN	ATATTTCATAAATA
M00109	V$CEBPB_01	0.918772	7771	(-)	RNRTKNNGMAAKNN	ATATTTCATTATTT
M00109	V$CEBPB_01	0.854631	7516	(-)	RNRTKNNGMAAKNN	ATATTTCCCTAATC
M00109	V$CEBPB_01	0.824913	7061	(+)	RNRTKNNGMAAKNN	ATATTTGGATATAA
M00109	V$CEBPB_01	0.902922	7119	(+)	RNRTKNNGMAAKNN	ATCTGAGGCAAACT
M00109	V$CEBPB_01	0.824913	5102	(+)	RNRTKNNGMAAKNN	ATCTTATTTAATAT
M00109	V$CEBPB_01	0.822437	5102	(-)	RNRTKNNGMAAKNN	ATCTTATTTAATAT
M00109	V$CEBPB_01	0.900941	5023	(-)	RNRTKNNGMAAKNN	ATCTTGCTTTATCT
M00109	V$CEBPB_01	0.949232	7494	(-)	RNRTKNNGMAAKNN	ATCTTTCCTAATTT
M00109	V$CEBPB_01	0.828133	7463	(-)	RNRTKNNGMAAKNN	ATCTTTTCAAATTC
M00109	V$CEBPB_01	0.846954	1586	(+)	RNRTKNNGMAAKNN	ATGAGGAGAAAGCA
M00109	V$CEBPB_01	0.832343	6482	(+)	RNRTKNNGMAAKNN	ATGATGGGCAAATC
M00109	V$CEBPB_01	0.827142	6505	(+)	RNRTKNNGMAAKNN	ATGTAAGGCCATTT
M00109	V$CEBPB_01	0.872462	3237	(+)	RNRTKNNGMAAKNN	ATGTGATGACATCA
M00109	V$CEBPB_01	0.813026	6357	(+)	RNRTKNNGMAAKNN	ATGTTGAAAAAGAA
M00109	V$CEBPB_01	0.814017	400	(+)	RNRTKNNGMAAKNN	ATGTTTAAAAAGGA
M00109	V$CEBPB_01	0.818722	3778	(+)	RNRTKNNGMAAKNN	ATTTAGTGAAAAAA
M00109	V$CEBPB_01	0.847697	463	(+)	RNRTKNNGMAAKNN	ATTTGAAGAAACAT
M00109	V$CEBPB_01	0.863794	6549	(+)	RNRTKNNGMAAKNN	ATTTGATGAAAATG
M00109	V$CEBPB_01	0.844477	7751	(-)	RNRTKNNGMAAKNN	ATTTTTCAAATGTC
M00109	V$CEBPB_01	0.8789	2641	(-)	RNRTKNNGMAAKNN	CACTGGCATAATAT
M00109	V$CEBPB_01	0.850669	2527	(+)	RNRTKNNGMAAKNN	CACTTTGGAAAGGA
M00109	V$CEBPB_01	0.81897	5284	(+)	RNRTKNNGMAAKNN	CCATTTAGCCATTT
M00109	V$CEBPB_01	0.814264	5284	(-)	RNRTKNNGMAAKNN	CCATTTAGCCATTT
M00109	V$CEBPB_01	0.815998	3974	(-)	RNRTKNNGMAAKNN	CCCTGGCTTAAGGA
M00109	V$CEBPB_01	0.85265	123	(-)	RNRTKNNGMAAKNN	CCCTGTCACAAACT
M00109	V$CEBPB_01	0.820951	72	(+)	RNRTKNNGMAAKNN	CCCTTAGGCAAAAA
M00109	V$CEBPB_01	0.824418	1056	(+)	RNRTKNNGMAAKNN	CCTTTGGGCAAAGG
M00109	V$CEBPB_01	0.940812	963	(-)	RNRTKNNGMAAKNN	CTATTACACCACAT
M00109	V$CEBPB_01	0.81575	5201	(+)	RNRTKNNGMAAKNN	CTGTAGGGAAAATT
M00109	V$CEBPB_01	0.829123	3006	(+)	RNRTKNNGMAAKNN	CTGTGGAGTAAAAA
M00109	V$CEBPB_01	0.920505	1033	(-)	RNRTKNNGMAAKNN	CTTTTTCCAAACAT
M00109	V$CEBPB_01	0.838286	303	(+)	RNRTKNNGMAAKNN	GAAATAAGAAAATG
M00109	V$CEBPB_01	0.851412	5576	(+)	RNRTKNNGMAAKNN	GAAATGTGAAAAAC
M00109	V$CEBPB_01	0.823923	4770	(+)	RNRTKNNGMAAKNN	GAAGGTTGCAATCA
M00109	V$CEBPB_01	0.845963	2602	(+)	RNRTKNNGMAAKNN	GAATGCAGAAATTT
M00109	V$CEBPB_01	0.917781	268	(+)	RNRTKNNGMAAKNN	GAATTATGAAAAAA
M00109	V$CEBPB_01	0.85686	3889	(+)	RNRTKNNGMAAKNN	GAATTATTCAAGGT
M00109	V$CEBPB_01	0.854631	7402	(+)	RNRTKNNGMAAKNN	GAATTTAGACAGGC
M00109	V$CEBPB_01	0.935116	228	(+)	RNRTKNNGMAAKNN	GAATTTGGAAATCA
M00109	V$CEBPB_01	0.841506	7857	(+)	RNRTKNNGMAAKNN	GACTTGTGACAGAC
M00109	V$CEBPB_01	0.829123	1987	(+)	RNRTKNNGMAAKNN	GAGCTGTGAAAAGG
M00109	V$CEBPB_01	0.820456	7420	(-)	RNRTKNNGMAAKNN	GAGTTTCTCAAATC
M00109	V$CEBPB_01	0.881377	7383	(-)	RNRTKNNGMAAKNN	GATTTTCATCATGT
M00109	V$CEBPB_01	0.847449	5375	(-)	RNRTKNNGMAAKNN	GATTTTCCCAAATT
M00109	V$CEBPB_01	0.83581	8045	(-)	RNRTKNNGMAAKNN	GCATTACTCAAAAG
M00109	V$CEBPB_01	0.913323	6500	(+)	RNRTKNNGMAAKNN	GCATTATGTAAGGC
M00109	V$CEBPB_01	0.824913	1711	(-)	RNRTKNNGMAAKNN	GCGTTGCCTAAACA
M00109	V$CEBPB_01	0.81476	4163	(+)	RNRTKNNGMAAKNN	GGAAATGGCAAGAG
M00109	V$CEBPB_01	0.82739	7478	(-)	RNRTKNNGMAAKNN	GGACTTCCTAATTT
M00109	V$CEBPB_01	0.883606	889	(+)	RNRTKNNGMAAKNN	GGCTGTAGCAAATT
M00109	V$CEBPB_01	0.816741	1681	(+)	RNRTKNNGMAAKNN	GGGTCAAGCAAAGA
M00109	V$CEBPB_01	0.943041	5826	(+)	RNRTKNNGMAAKNN	GTATTTGGAAATGA
M00109	V$CEBPB_01	0.928925	1834	(+)	RNRTKNNGMAAKNN	GTGTTAGGTAAGGG
M00109	V$CEBPB_01	0.851412	3827	(+)	RNRTKNNGMAAKNN	GTGTTGTCCAAGGG
M00109	V$CEBPB_01	0.823675	6465	(-)	RNRTKNNGMAAKNN	GTTTTCCTTAATCT
M00109	V$CEBPB_01	0.893759	1396	(+)	RNRTKNNGMAAKNN	GTTTTGTGAAATTA
M00109	V$CEBPB_01	0.821446	7678	(+)	RNRTKNNGMAAKNN	TAATTTTAAAATTT
M00109	V$CEBPB_01	0.821446	7678	(-)	RNRTKNNGMAAKNN	TAATTTTAAAATTT
M00109	V$CEBPB_01	0.826399	5921	(-)	RNRTKNNGMAAKNN	TACTTGCCTCAGAG
M00109	V$CEBPB_01	0.886578	3154	(-)	RNRTKNNGMAAKNN	TATTTTCATAATAA
M00109	V$CEBPB_01	0.825904	7352	(+)	RNRTKNNGMAAKNN	TCTATGTGCAATAT
M00109	V$CEBPB_01	0.837048	7464	(-)	RNRTKNNGMAAKNN	TCTTTTCAAATTCA
M00109	V$CEBPB_01	0.836305	3240	(-)	RNRTKNNGMAAKNN	TGATGACATCATCA
M00109	V$CEBPB_01	0.823427	6483	(+)	RNRTKNNGMAAKNN	TGATGGGCAAATCT
M00109	V$CEBPB_01	0.816246	4936	(-)	RNRTKNNGMAAKNN	TGATTACTGAACCA
M00109	V$CEBPB_01	0.817732	828	(-)	RNRTKNNGMAAKNN	TGCCTTCTTAATCC
M00109	V$CEBPB_01	0.861813	7053	(-)	RNRTKNNGMAAKNN	TGCTTACAATATTT
M00109	V$CEBPB_01	0.815503	4442	(-)	RNRTKNNGMAAKNN	TGCTTGCTACTTTA
M00109	V$CEBPB_01	0.89995	7995	(+)	RNRTKNNGMAAKNN	TGGTGTGGCAAGTT
M00109	V$CEBPB_01	0.871719	494	(-)	RNRTKNNGMAAKNN	TGGTTTCCCAAGCT
M00109	V$CEBPB_01	0.837296	7583	(-)	RNRTKNNGMAAKNN	TGTTTGCCTAAATA
M00109	V$CEBPB_01	0.824418	315	(-)	RNRTKNNGMAAKNN	TGTTTTCTGAATAC
M00109	V$CEBPB_01	0.880634	4157	(+)	RNRTKNNGMAAKNN	TTATAAGGAAATGG
M00109	V$CEBPB_01	0.837543	5253	(+)	RNRTKNNGMAAKNN	TTATGGTAAAATGT
M00109	V$CEBPB_01	0.81154	7337	(-)	RNRTKNNGMAAKNN	TTATTTAAAAATAA
M00109	V$CEBPB_01	0.821694	1340	(+)	RNRTKNNGMAAKNN	TTCAGATGTAAGGT
M00109	V$CEBPB_01	0.81476	4808	(-)	RNRTKNNGMAAKNN	TTCTTGAAACATCT
M00109	V$CEBPB_01	0.830609	4270	(+)	RNRTKNNGMAAKNN	TTCTTTGGCCAGAT
M00109	V$CEBPB_01	0.905399	7900	(+)	RNRTKNNGMAAKNN	TTGTGGAGCAAGAG
M00109	V$CEBPB_01	0.835067	5243	(-)	RNRTKNNGMAAKNN	TTTTTACAAATTAT
M00109	V$CEBPB_01	0.828876	7570	(-)	RNRTKNNGMAAKNN	TTTTTACTTCAAAT
M00109	V$CEBPB_01	0.854879	4678	(+)	RNRTKNNGMAAKNN	TTTTTAGGAAAGCA
M00109	V$CEBPB_01	0.815255	3178	(-)	RNRTKNNGMAAKNN	TTTTTGCTACTCTC
M00109	V$CEBPB_01	0.877415	5216	(-)	RNRTKNNGMAAKNN	TTTTTTCCTAAGTC
M00109	V$CEBPB_01	0.837543	6516	(-)	RNRTKNNGMAAKNN	TTTTTTCTCAAGAG
M00117	V$CEBPB_02	0.870229	2289	(-)	NKNTTGCNYAAYNN	AAAATGAGCAAAAT
M00117	V$CEBPB_02	0.855488	2163	(-)	NKNTTGCNYAAYNN	AAAATTTGCAAGTT
M00117	V$CEBPB_02	0.861806	6369	(-)	NKNTTGCNYAAYNN	AAATTTACCAAACA
M00117	V$CEBPB_02	0.882601	1532	(-)	NKNTTGCNYAAYNN	AACTGAGGCAATAA
M00117	V$CEBPB_02	0.848908	6976	(-)	NKNTTGCNYAAYNN	AAGGGGTGCAAACC
M00117	V$CEBPB_02	0.872598	7298	(-)	NKNTTGCNYAAYNN	AAGTTGAGCACAAT
M00117	V$CEBPB_02	0.91682	5179	(+)	NKNTTGCNYAAYNN	AGGTTACATAACAC
M00117	V$CEBPB_02	0.894709	775	(+)	NKNTTGCNYAAYNN	ATATTACTTCATTA
M00117	V$CEBPB_02	0.923138	6408	(+)	NKNTTGCNYAAYNN	ATATTGCTCCACAA
M00117	V$CEBPB_02	0.886812	3599	(+)	NKNTTGCNYAAYNN	ATATTTCATAAATA
M00117	V$CEBPB_02	0.869176	7494	(+)	NKNTTGCNYAAYNN	ATCTTTCCTAATTT
M00117	V$CEBPB_02	0.849171	6357	(+)	NKNTTGCNYAAYNN	ATGTTGAAAAAGAA
M00117	V$CEBPB_02	0.843117	711	(-)	NKNTTGCNYAAYNN	CAATTATCAAAAAT
M00117	V$CEBPB_02	0.861279	72	(-)	NKNTTGCNYAAYNN	CCCTTAGGCAAAAA
M00117	V$CEBPB_02	0.879179	2236	(-)	NKNTTGCNYAAYNN	CCTTTTGGCAACCT
M00117	V$CEBPB_02	0.86865	963	(+)	NKNTTGCNYAAYNN	CTATTACACCACAT
M00117	V$CEBPB_02	0.859173	3006	(-)	NKNTTGCNYAAYNN	CTGTGGAGTAAAAA
M00117	V$CEBPB_02	0.873388	4770	(-)	NKNTTGCNYAAYNN	GAAGGTTGCAATCA
M00117	V$CEBPB_02	0.887865	268	(-)	NKNTTGCNYAAYNN	GAATTATGAAAAAA
M00117	V$CEBPB_02	0.87602	3889	(-)	NKNTTGCNYAAYNN	GAATTATTCAAGGT
[truncated: 8,679 more rows]
